# Supplementary material for: Regulation of the adaptation to ER stress by KLF4 facilitates melanoma cell metastasis via upregulating NUCB2 expression
Source: J Exp Clin Cancer Res. 2018 Jul 28;37:176. doi: 10.1186/s13046-018-0842-z (PMC6064624; doi:10.1186/s13046-018-0842-z)
Supplement: Supplementary file 3 — Table S1. Differentially expressed genes. (XLS 4331 kb) [file 13046_2018_842_MOESM3_ESM.xls]

## Sheet: TM 24h vs 0h 2 fold up genes
jL-5 vs jL-1 2 fold up
Sample ()*		jL-1		jL-5
Systematic	Fold Change	Normalized	Raw	Normalized	Raw	Genbank	Map	Chromosome	GeneSymbol	Description	GO biological process	GO molecular function	GO cellular component	RefSeq	UniGene	PubMedID	Pathways
A_23_P2414	196.1	0.01	18.9889	1.9606	4906.26		chr12:21576234..21576293	12	ENST00000256969	Homo sapiens cDNA PSEC0021 fis, clone NT2RP1000279. [AK075342]					Hs.130692
A_32_P15874	161.3	1.01416	35.242	163.632	6944.76		chr2:24062155..24062218	2	THC2383106	Q8INN3 (Q8INN3) CG31415-PA, partial (7%) [THC2383106]
A_23_P322086	104.3	0.0177373	3.27928	1.85011	636.961	NM_030572	chr12:21570615..21570674	12	MGC10946	Homo sapiens hypothetical protein MGC10946 (MGC10946), mRNA [NM_030572]				NM_030572	Hs.130692	15489334; 14702039; 12477932
A_23_P167159	55.37	0.0504958	57.215	2.79607	3869.33	NM_007281	chr4:174684248..174684189	4	SCRG1	Homo sapiens scrapie responsive protein 1 (SCRG1), mRNA [NM_007281]	GO:0007399(neurogenesis)		GO:0005615(extracellular space)	NM_007281	Hs.7122	16199891; 15340161; 12975309; 12477932; 9660755; 9516475
A_23_P303671	52.47	0.0363886	11.2474	1.90946	720.828	NM_001393	chr9:92337828..92337769	9	ECM2	Homo sapiens extracellular matrix protein 2, female organ and adipocyte specific (ECM2), mRNA [NM_001393]	GO:0007160(cell-matrix adhesion)	GO:0005178(integrin binding);GO:0005198(structural molecule activity)	GO:0005578(extracellular matrix (sensu Metazoa))	NM_001393	Hs.117060	16381901; 15489336; 15489334; 15164053; 12477932; 11230166; 11076863; 9790758; 9345023
A_23_P65307	37.48	0.0498663	24.8368	1.86885	1136.83	NM_032229	chr13:85266070..85266011	13	SLITRK6	Homo sapiens SLIT and NTRK-like family, member 6 (SLITRK6), mRNA [NM_032229]	GO:7409(axonogenesis)	GO:5515(protein binding)	GO:0016021(integral to membrane)	NM_032229	Hs.525105	16381901; 15489336; 15489334; 15057823; 14702039; 14557068; 12477932; 11230166; 11076863
A_24_P367100	36.59	0.184276	12.73	6.7434	568.943		chr4:149805312..149805253	4	A_24_P367100
A_23_P325642	36.11	0.103533	13.8143	3.73889	609.294	NM_006849	chr16:276604..276663	16	PDIA2	Homo sapiens protein disulfide isomerase family A, member 2 (PDIA2), mRNA [NM_006849]	GO:0006118(electron transport);GO:0006457(protein folding);GO:0006621(protein retention in ER)	GO:0003756(protein disulfide isomerase activity);GO:0005489(electron transporter activity);GO:0016853(isomerase activity)	GO:0005783(endoplasmic reticulum)	NM_006849	Hs.66581	17055437; 16677073; 16407203; 16344560; 15489334; 14684740; 12766950; 12485997; 12477932; 12095988; 11968009; 11488911; 11157797; 8561901
A_24_P847956	32.78	0.0381225	3.40784	1.24954	200.157	AK001966	chr1:144876015..144876074	1	AK001966	Homo sapiens cDNA FLJ11104 fis, clone PLACE1005730. [AK001966]					Hs.553819
A_23_P121064	31.18	0.0592436	170.138	1.84743	6479.77	NM_002852	chr3:158643671..158643730	3	PTX3	Homo sapiens pentraxin-related gene, rapidly induced by IL-1 beta (PTX3), mRNA [NM_002852]	GO:0006954(inflammatory response)	GO:1872(zymosan binding)	GO:0005576(extracellular region)	NM_002852	Hs.127657	17380301; 17095712; 16981714; 16865225; 16769728; 16647920; 16339571; 16166594; 16020751; 15489334; 15308113; 15262177; 14603263; 14515272; 12763682; 12645945; 12611905; 12538709; 12477932; 12006411; 12006390; 12004288; 11762945; 10931803; 9521058; 9407058; 9119472; 8131794; 7949102; 7679696; 7523502; 1730767; 1429570
A_23_P107454	28.57	0.780165	92.7913	22.2912	3238.08	NM_031958	chr17:36418428..36418369	17	KRTAP3-1	Homo sapiens keratin associated protein 3-1 (KRTAP3-1), mRNA [NM_031958]		GO:0005198(structural molecule activity)	GO:0045095(keratin filament)	NM_031958	Hs.534500	15489334; 12477932; 11279113
A_23_P21134	27.53	0.0241969	392.645	0.666066	13200.5	NM_004083	chr12:56197793..56197467	12	DDIT3	Homo sapiens DNA-damage-inducible transcript 3 (DDIT3), mRNA [NM_004083]	GO:0006350(transcription);GO:0006355(regulation of transcription, DNA-dependent);GO:0006974(response to DNA damage stimulus);GO:0007050(cell cycle arrest)	GO:0003700(transcription factor activity);GO:0003714(transcription corepressor activity)	GO:0005634(nucleus)	NM_004083	Hs.505777	17273769; 16942595; 16651630; 16463383; 16189514; 16098044; 16005964; 15917187; 15870698; 15775988; 15688424; 15659384; 15588942; 15489334; 15327748; 15316935; 15308577; 15286712; 15277326; 15271854; 15053923; 15001576; 14685163; 14669326; 14667815; 14635187; 14630918; 12939601; 12876286; 12805554; 12706815; 12618752; 12477932; 12297725; 12168790; 12138118; 12097650; 12082616; 12069855; 12006103;…	KEGG pathway: MAPK signaling pathway 04010
A_32_P158376	24.54	0.0505556	60.4713	1.24042	1812.09	BF210146	chr8:47626703..47626668	8	BF210146	601874052F1 NIH_MGC_54 Homo sapiens cDNA clone IMAGE:4098852 5', mRNA sequence [BF210146]					Hs.458816
A_23_P31921	23.33	0.253322	32.0348	5.91027	912.828	NM_054012	chr9:130371674..130371733	9	ASS	Homo sapiens argininosuccinate synthetase (ASS), transcript variant 2, mRNA [NM_054012]	GO:0000050(urea cycle);GO:0006526(arginine biosynthesis);GO:0008652(amino acid biosynthesis)	GO:0000166(nucleotide binding);GO:0004055(argininosuccinate synthase activity);GO:0005524(ATP binding);GO:0016874(ligase activity)	GO:0005737(cytoplasm)	NM_054012	Hs.160786	17096330; 16703398; 16380201; 16189514; 16169070; 16124451; 15489334; 15192091; 14702039; 14570901; 12815590; 12620389; 12477932; 11941481; 11708871; 11606680; 11464474; 9150948; 8895530; 8792870; 7977368; 7557970; 6321498; 6194510; 6095035; 3513483; 3027451; 2788888; 2358466; 1943692; 1372742; 1312326; 891260; 852520	KEGG pathway: Alanine and aspartate metabolism 00252; KEGG pathway: Arginine and proline metabolism 00330; KEGG pathway: Urea cycle and metabolism of amino groups 00220; Reactome Event:Metabolism of nitrogenous molecules 71291
A_23_P112726	22.8	0.0940126	43.8504	2.1435	1221.08	NM_002977	chr2:166880590..166880531	2	SCN9A	Homo sapiens sodium channel, voltage-gated, type IX, alpha (SCN9A), mRNA [NM_002977]	GO:0006812(cation transport);GO:0006814(sodium ion transport)	GO:0005248(voltage-gated sodium channel activity);GO:0005261(cation channel activity);GO:0005509(calcium ion binding);GO:0031402(sodium ion binding)	GO:0001518(voltage-gated sodium channel complex);GO:0005624(membrane fraction);GO:0016020(membrane)	NM_002977	Hs.2319	17410110; 17167479; 17135418; 17008310; 16988069; 16392115; 16382098; 16216943; 16088330; 15958509; 15955112; 15929046; 15385606; 15302875; 15178348; 14985375; 11283792; 10198179; 9169448; 7720699
A_23_P349566	20.65	0.0591109	2.7419	1.22072	126.111		chr2:56524456..56524515	2	ENST00000233161	Homo sapiens mRNA for KIAA1912 protein, partial cds. [AB067499]				XM_055636	Hs.117136
A_23_P305245	20.33	0.0896276	3.66776	1.82182	124.127		chr3:161428075..161428134	3	ENST00000326474	Homo sapiens Similar to LOC166075, mRNA (cDNA clone IMAGE:5173621), partial cds. [BC031660]					Hs.174743
A_24_P401090	20.22	0.0683322	3.24511	1.38178	123.486		chr1:38845047..38845108	1	ENST00000324460
A_32_P7571	19.4	0.306555	2.92612	5.94856	118.497	AF131795	chr16:7092915..7092974	16	AF131795	Homo sapiens clone 25052 mRNA sequence. [AF131795]					Hs.459842
A_24_P929818	19.36	0.271375	53.1186	5.25257	1255.69	S73202	chr9:130404539..130405953	9	S73202	argininosuccinate synthetase [human, Japanese classical citrullinemia patient A82, mRNA Partial Mutant, 91 nt]. [S73202]
A_24_P358606	18.39	0.371472	19.4342	6.83057	436.447		chr5:144589484..144589543	5	A_24_P358606
A_23_P161428	17.94	0.100086	2.77037	1.79588	109.575	NM_144590	chr10:90572679..90572620	10	ANKRD22	Homo sapiens ankyrin repeat domain 22 (ANKRD22), mRNA [NM_144590]				NM_144590	Hs.217484	15489334; 15164054; 12477932
A_32_P210038	17.69	0.0812188	17.209	1.43715	371.908	BC021677	chr5:78552584..78552525	5	BC021677	Homo sapiens, clone IMAGE:4045663, mRNA. [BC021677]					Hs.211626
A_24_P178444	16.17	0.350745	62.5975	5.67279	1236.5		chr11:106553175..106553234	11	A_24_P178444
A_23_P62081	15.66	0.154896	4.08811	2.42512	95.6085	NM_003020	chr15:30776398..30776457	15	SGNE1	Homo sapiens secretory granule, neuroendocrine protein 1 (7B2 protein) (SGNE1), mRNA [NM_003020]	GO:0006457(protein folding);GO:0006810(transport);GO:0006886(intracellular protein transport);GO:0007218(neuropeptide signaling pathway);GO:0016486(peptide hormone processing);GO:0046883(regulation of hormone secretion)	GO:0004857(enzyme inhibitor activity);GO:0005525(GTP binding);GO:0008047(enzyme activator activity);GO:0051082(unfolded protein binding)	GO:0030141(secretory granule)	NM_003020	Hs.156540	16713569; 15489334; 14767469; 12646671; 12477932; 11439082; 8617287; 8162254; 7913882; 7722516; 6625600; 3530373; 3293987; 3234177; 3134253; 2840270; 2776483; 1989596
A_24_P33055	15.22	0.415113	16.6185	6.31806	308.918		chr7:021033754..021033691	7	A_24_P33055
A_24_P349264	15.18	0.183995	24.1741	2.7927	448.127	NM_182507	chr12:50860620..50853813	12	LOC144501	Homo sapiens hypothetical protein LOC144501 (LOC144501), mRNA [NM_182507]		GO:0005198(structural molecule activity)	GO:0005882(intermediate filament)	NM_182507	Hs.140978	16831889; 15737194; 12477932
A_32_P230148	14.83	0.0984909	31.0525	1.46077	562.49	XM_373817	chr1:502829..502770	1	LOC388577	PREDICTED: Homo sapiens hypothetical LOC388577 (LOC388577), mRNA [XM_373817]				XM_373817	Hs.546918
A_32_P197340	14.54	0.15107	50.0819	2.19588	889.087	CR596204	chr2:171480879..171480938	2	CR596204	full-length cDNA clone CS0DI052YH08 of Placenta Cot 25-normalized of Homo sapiens (human). [CR596204]				XM_209489	Hs.443729	12477932
A_23_P6535	13.33	0.115563	55.3291	1.54024	900.649		chr22:49279432..49279491	22	THC2405973
A_24_P912048	12.85	0.528821	18.4706	6.79745	289.969	NM_203348	9	9	MGC50722	Homo sapiens hypothetical MGC50722 (MGC50722), mRNA [NM_203348]				NM_203348	Hs.530383	12477932
A_32_P192804	12.73	0.0895279	12.9038	1.14006	200.686	BF195626	chr7:148153867..148153926	7	BF195626	BF195626 7n86a01.x1 NCI_CGAP_Ov18 Homo sapiens cDNA clone IMAGE:3571464 3' similar to SW:ER72_HUMAN P13667 PROTEIN DISULFIDE ISOMERASE-RELATED PROTEIN ERP-72 PRECURSOR ;, mRNA sequence [BF195626]					Hs.93659
A_32_P49284	12.51	0.083917	2453.16	1.04939	37466.7	XM_372040	chr8:47610082..47610023	8	LOC389652	PREDICTED: Homo sapiens similar to asparagine synthetase; glutamine-dependent asparagine synthetase; TS11 cell cycle control protein (LOC389652), mRNA [XM_372040]				XM_372040	Hs.386230
A_24_P253588	12.44	0.0384619	2.92042	0.478311	75.9422		chr16:55535381..55535440	16	THC2427156	E40201 artifact-warning sequence (translated ALU class E) - human {Homo sapiens;} , partial (5%) [THC2427156]
A_24_P306814	12.05	0.430586	58.5148	5.18988	861.381		chr5:053191605..053191664	5	A_24_P306814
A_32_P42684	11.87	0.104658	211.012	1.24247	3059.52		chr4:139444221..139444162	4	THC2310563
A_23_P308150	11.57	0.079121	43.2786	0.915106	611.344	NM_152424	chrX:63188080..63188021	23	FLJ39827	Homo sapiens hypothetical protein FLJ39827 (FLJ39827), mRNA [NM_152424]		GO:0003824(catalytic activity)		NM_152424	Hs.314225	17204608; 16344560; 15772651; 14702039
A_24_P150361	11.53	0.22584	2483.3	2.60463	34979	NM_003299	chr12:102828659..102829125	12	TRA1	Homo sapiens tumor rejection antigen (gp96) 1 (TRA1), mRNA [NM_003299]	GO:0006457(protein folding);GO:0006986(response to unfolded protein)	GO:0005488(binding);GO:0005509(calcium ion binding);GO:0005524(ATP binding);GO:0051082(unfolded protein binding)	GO:0005783(endoplasmic reticulum);GO:0005886(plasma membrane)	NM_003299	Hs.192374	17082602; 17081065; 16754684; 16630554; 16497268; 16288044; 16269234; 16263699; 16130169; 16015374; 15962384; 15952740; 15845869; 15728573; 15637761; 15620698; 15489334; 15257553; 15192333; 15107540; 15082773; 14500642; 12754519; 12665801; 12654781; 12643545; 12477932; 12475965; 12470827; 12397072; 12167617; 11958450; 11912201; 11861214; 11584270; 11557039; 10497210; 10049727; 9694898; 9596688; 9…
A_32_P72110	11.49	0.204714	3.37151	2.35244	70.1737	AK098812	chr19:49860203..49860262	19	LOC440536	Homo sapiens cDNA FLJ25946 fis, clone JTH14258. [AK098812]					Hs.529122
A_23_P28307	11.34	0.405317	99.6132	4.5943	1379.03		chr2:38949209..38949150	2	NP1165618	GB|AL832534.1|AL832534.1 Homo sapiens mRNA; cDNA DKFZp547I2016 (from clone DKFZp547I2016) [NP1165618]
A_23_P50368	11.09	0.172805	29.6762	1.91724	402.123	NM_206818	chr19:59289969..59289910	19	OSCAR	Homo sapiens osteoclast-associated receptor (OSCAR), transcript variant 1, mRNA [NM_206818]		GO:0004872(receptor activity)		NM_206818	Hs.347655	16493074; 16109714; 16007331; 15905516; 15650060; 15155468; 14702039; 12477932; 11805147; 1185147
A_23_P11644	10.97	0.133229	241.137	1.46116	3229.95	NM_006945	chr1:149825485..149825426	1	SPRR2D	Homo sapiens small proline-rich protein 2D (SPRR2D), mRNA [NM_006945]	GO:7566(embryo implantation); GO:8544(epidermis development); GO:31424(keratinization); GO:30216(keratinocyte differentiation); GO:42698(menstrual cycle)	GO:5198(structural molecule activity)	GO:1533(cornified envelope); GO:5737(cytoplasm)	NM_006945	Hs.505327	16710414; 16639001; 15232223; 12786819; 12477932; 11329013; 11279051; 9888996; 8325635; 3133554
A_24_P75948	10.93	0.164908	74.9568	1.80261	1000.7		chr1:091821328..091821393	1	A_24_P75948
A_23_P247	10.82	0.142421	103.123	1.54165	1363.33		chr1:149841935..149841876	1	A_23_P247
A_32_P165477	10.82	0.103207	97.3033	1.11664	1285.77	BC041925	chr4:139446498..139446439	4	SLC7A11	Homo sapiens solute carrier family 7, (cationic amino acid transporter, y+ system) member 11, mRNA (cDNA clone IMAGE:5300264), partial cds. [BC041925]	GO:0006461(protein complex assembly);GO:0006810(transport);GO:0006865(amino acid transport)	GO:0015327(cystine:glutamate antiporter activity);GO:0015359(amino acid permease activity)	GO:0016020(membrane);GO:0016021(integral to membrane)		Hs.557473	17081983; 16574866; 15489334; 15326101; 15151999; 14722095; 12763038; 12477932; 12235164; 11417227; 11406111; 11302733; 11213471; 11133847; 10206947
A_23_P73117	10.58	0.216386	8.73496	2.28868	112.836	NM_013266	chr10:67350074..67350015	10	CTNNA3	Homo sapiens catenin (cadherin-associated protein), alpha 3 (CTNNA3), mRNA [NM_013266]	GO:0007155(cell adhesion)	GO:0005198(structural molecule activity);GO:0045296(cadherin binding)	GO:0015629(actin cytoskeleton)	NM_013266	Hs.549149	17209133; 17081983; 16199552; 15533819; 15489334; 15302915; 15164054; 15075440; 14559775; 12596047; 12477932; 11590244	KEGG pathway: Adherens junction 04520; KEGG pathway: Endometrial cancer 05213; KEGG pathway: Leukocyte transendothelial migration 04670; KEGG pathway: Tight junction 04530
A_32_P117016	10.54	0.113247	138.508	1.19343	1782.7	CR749561	chr12:103916429..103916370	12	ALDH1L2	Homo sapiens mRNA; cDNA DKFZp686A16126 (from clone DKFZp686A16126). [CR749561]	GO:0009058(biosynthesis)	GO:0016491(oxidoreductase activity);GO:0016742(hydroxymethyl-, formyl- and related transferase activity);GO:0048037(cofactor binding)	GO:5737(cytoplasm)		Hs.42572	14702039; 12477932
A_24_P18190	10.4	0.0937152	6893.55	0.974456	87544.2	NM_005347	chr9:125080023..125078978	9	HSPA5	Homo sapiens heat shock 70kDa protein 5 (glucose-regulated protein, 78kDa) (HSPA5), mRNA [NM_005347]		GO:0000166(nucleotide binding);GO:0005524(ATP binding);GO:0030674(protein binding, bridging)	GO:0005788(endoplasmic reticulum lumen);GO:0009986(cell surface)	NM_005347	Hs.522394	17220478; 17081065; 17062670; 17002502; 16731524; 16543232; 16497268; 16488447; 16472112; 16400691; 16329989; 16282978; 16236267; 16182273; 16169070; 16168956; 16130169; 15952740; 15949590; 15899857; 15817150; 15778089; 15664986; 15657421; 15635413; 15618547; 15525676; 15514946; 15489334; 15456888; 15324660; 15308636; 15146195; 15077298; 15009096; 12840015; 12713871; 12665508; 12643545; 12637535;…	KEGG pathway: Antigen processing and presentation 04612; KEGG pathway: MAPK signaling pathway 04010; KEGG pathway: Neurodegenerative Disorders 01510; KEGG pathway: Prion disease 05060
A_24_P912889	10.39	0.135349	30.5784	1.40649	388.088	NM_203472	chr15:99629255..99629196	15	SELS	Homo sapiens selenoprotein S (SELS), transcript variant 1, mRNA [NM_203472]	GO:0006980(redox signal response);GO:0009749(response to glucose stimulus);GO:0030433(ER-associated protein catabolism);GO:0030503(regulation of cell redox homeostasis);GO:0030968(unfolded protein response);GO:0030970(retrograde protein transport, ER to cytosol);GO:0045184(establishment of protein localization)	GO:0004872(receptor activity);GO:0008430(selenium binding);GO:0016209(antioxidant activity);GO:0019899(enzyme binding)	GO:0005783(endoplasmic reticulum);GO:0016021(integral to membrane);GO:0030176(integral to endoplasmic reticulum membrane)	NM_203472	Hs.32148	16574427; 16227999; 16186510; 16186509; 15489334; 15215856; 15161744; 15063746; 14702039; 12775843; 12663463; 12477932; 12031974; 10931946; 9373149; 8889548; 8125298; 7829101
A_32_P539599	10.32	0.374821	27.6864	3.86975	349.106	NM_173677	chr7:140857452..140857393	7	FLJ40852	Homo sapiens hypothetical protein FLJ40852 (FLJ40852), mRNA [NM_173677]				NM_173677	Hs.17589
A_24_P203000	10.3	0.207282	4.53714	2.13458	62.8862	NM_000878	chr22:35846840..35846781	22	IL2RB	Homo sapiens interleukin 2 receptor, beta (IL2RB), mRNA [NM_000878]	GO:0006461(protein complex assembly);GO:0006955(immune response);GO:0007165(signal transduction)	GO:0004872(receptor activity);GO:0004896(hematopoietin/interferon-class (D200-domain) cytokine receptor activity);GO:0004911(interleukin-2 receptor activity)	GO:0005886(plasma membrane);GO:0005887(integral to plasma membrane)	NM_000878	Hs.474787	17108990; 16477002; 16293754; 16284400; 16084898; 15489334; 15461802; 15350462; 14680494; 12960323; 12676936; 12477932; 12230826; 12200137; 12133952; 11886175; 11856346; 11750878; 11463390; 11238664; 11133764; 11035066; 10825200; 10602027; 10591208; 10514520; 10373548; 10214954; 9774657; 9553136; 9520455; 9176231; 8700888; 8648694; 8514792; 8483935; 8294403; 8049354; 8026467; 7973659; 7736574; 77…	KEGG pathway: Cytokine-cytokine receptor interaction 04060; KEGG pathway: Jak-STAT signaling pathway 04630
A_23_P14863	10.05	0.077074	495.512	0.774209	6079.08	NM_024111	chr15:39035814..39035873	15	MGC4504	Homo sapiens hypothetical protein MGC4504 (MGC4504), mRNA [NM_024111]		GO:5515(protein binding)		NM_024111	Hs.155569	16189514; 15489334; 12477932
A_23_P145694	9.96	0.100043	7472.86	0.996442	90904.9	NM_001673	chr7:97126171..97126112	7	ASNS	Homo sapiens asparagine synthetase (ASNS), transcript variant 2, mRNA [NM_001673]	GO:0006529(asparagine biosynthesis);GO:0006541(glutamine metabolism);GO:0008152(metabolism);GO:0008652(amino acid biosynthesis)	GO:0004066(asparagine synthase (glutamine-hydrolyzing) activity);GO:0016874(ligase activity)	GO:0005625(soluble fraction)	NM_001673	Hs.489207	15674423; 15489334; 15385533; 12949534; 12853948; 12690205; 12477932; 12351626; 12097650; 11960987; 11867623; 9847074; 8093451; 7904551; 6137879; 3470743; 2886907; 2714790; 2573597; 2569668; 2565875; 2564390	KEGG pathway: Alanine and aspartate metabolism 00252; KEGG pathway: Nitrogen metabolism 00910; Reactome Event:Metabolism of nitrogenous molecules 71291
A_23_P87941	9.922	0.177445	9.06381	1.76066	109.839	CR749561	chr12:103920494..103920435	12	ALDH1L2	Homo sapiens mRNA; cDNA DKFZp686A16126 (from clone DKFZp686A16126). [CR749561]	GO:0009058(biosynthesis)	GO:0016491(oxidoreductase activity);GO:0016742(hydroxymethyl-, formyl- and related transferase activity);GO:0048037(cofactor binding)	GO:5737(cytoplasm)		Hs.42572	14702039; 12477932
A_24_P225878	9.776	0.290081	9.12279	2.83575	108.92	NM_022342	chr3:47252041..47245172	3	KIF9	Homo sapiens kinesin family member 9 (KIF9), transcript variant 1, mRNA [NM_022342]	GO:0007018(microtubule-based movement)	GO:0000166(nucleotide binding);GO:0003777(microtubule motor activity);GO:0005524(ATP binding)	GO:0005874(microtubule);GO:0005875(microtubule associated complex)	NM_022342	Hs.373947	15489334; 14702039; 12477932; 11483511
A_32_P147001	9.512	0.110327	6.16246	1.04939	71.5885		chr6:54595196..54595137	6	THC2384815
A_23_P170233	9.263	0.238904	44.785	2.21295	506.657	NM_005213	chr3:123543136..123543195	3	CSTA	Homo sapiens cystatin A (stefin A) (CSTA), mRNA [NM_005213]	GO:30216(keratinocyte differentiation); GO:18149(peptide cross-linking)	GO:0004869(cysteine protease inhibitor activity)	GO:0005622(intracellular)	NM_005213	Hs.518198	16969475; 16342276; 15489334; 15175029; 15048832; 14747998; 14503883; 12921779; 12682854; 12581647; 12477932; 11532941; 11451947; 11329013; 10908733; 10353845; 9769367; 9651321; 9585570; 9522124; 9219725; 9007972; 8999895; 7869384; 7578072; 7541394; 6689312; 6429090; 3122506; 3067731; 2768224; 2442723; 2424340; 2004763; 1940442; 1674139; 1286667; 107703; 107702
A_24_P566968	9.215	0.114643	11.7373	1.0564	132.093	AK093869	chr4:752442..752383	4	AK093869	Homo sapiens cDNA FLJ36550 fis, clone TRACH2008113. [AK093869]
A_24_P576191	9.157	0.190023	24.1826	1.73996	270.439	CR593388	chr13:27858343..27858284	13	CR593388	full-length cDNA clone CS0DI067YA03 of Placenta Cot 25-normalized of Homo sapiens (human). [CR593388]					Hs.507621
A_24_P3005	9.104	0.20614	27.2179	1.87668	302.632	NM_002977	chr2:166881124..166881065	2	SCN9A	Homo sapiens sodium channel, voltage-gated, type IX, alpha (SCN9A), mRNA [NM_002977]	GO:0006812(cation transport);GO:0006814(sodium ion transport)	GO:0005248(voltage-gated sodium channel activity);GO:0005261(cation channel activity);GO:0005509(calcium ion binding);GO:0031402(sodium ion binding)	GO:0001518(voltage-gated sodium channel complex);GO:0005624(membrane fraction);GO:0016020(membrane)	NM_002977	Hs.2319	17410110; 17167479; 17135418; 17008310; 16988069; 16392115; 16382098; 16216943; 16088330; 15958509; 15955112; 15929046; 15385606; 15302875; 15178348; 14985375; 11283792; 10198179; 9169448; 7720699
A_23_P350698	9.096	0.178897	65.7752	1.62728	730.725	NM_153228	chr17:51913047..51913106	17	FLJ38335	Homo sapiens hypothetical protein FLJ38335 (FLJ38335), mRNA [NM_153228]				NM_153228	Hs.463493	14702039
A_24_P419087	8.894	0.196168	5.73078	1.74465	62.2483	NM_006576	chr12:56486554..56486495	12	AVIL	Homo sapiens advillin (AVIL), mRNA [NM_006576]	GO:0007010(cytoskeleton organization and biogenesis);GO:0007399(neurogenesis);GO:0030036(actin cytoskeleton organization and biogenesis);GO:0051016(barbed-end actin filament capping)	GO:0003779(actin binding);GO:0005509(calcium ion binding)	GO:0015629(actin cytoskeleton)	NM_006576	Hs.553514	15096633; 14702039; 12477932; 12034507; 11287316; 9664034
A_23_P258944	8.848	0.106185	1738.36	0.939482	18784.4	NM_012328	chr7:107808466..107808525	7	DNAJB9	Homo sapiens DnaJ (Hsp40) homolog, subfamily B, member 9 (DNAJB9), mRNA [NM_012328]	GO:0006457(protein folding)	GO:0030188(chaperone regulator activity);GO:0031072(heat shock protein binding);GO:0051082(unfolded protein binding)	GO:0005730(nucleolus);GO:0005737(cytoplasm)	NM_012328	Hs.6790	16169070; 15489334; 15456888; 14702039; 14516790; 12975309; 12690205; 12477932; 11836248; 11525638; 11256614; 11230166; 11147971; 11042152; 9533036
A_32_P114003	8.836	0.219422	2.81304	1.93874	53.9562	BC037827	chr8:77686003..77685944	8	BC037827	Homo sapiens cDNA clone IMAGE:4811567, partial cds. [BC037827]					Hs.536927
A_23_P27013	8.671	0.168018	163.793	1.45681	1734.52	NM_024017	chr17:44053673..44053614	17	HOXB9	Homo sapiens homeo box B9 (HOXB9), mRNA [NM_024017]	GO:0006355(regulation of transcription, DNA-dependent);GO:0007275(development)	GO:0003700(transcription factor activity);GO:0005515(protein binding);GO:0016563(transcriptional activator activity)	GO:0005634(nucleus)	NM_024017	Hs.463350	17148583; 16344560; 16189514; 15839736; 15489334; 14702039; 12477932; 11857506; 11585930; 11485933; 11070089; 10617598; 9922051; 8646877; 2576652; 2574852; 2570724; 1981366; 1973146; 1712647; 1358459
A_24_P342157	8.482	0.282983	35.5888	2.40021	368.668	NM_021153	chr18:62353314..62353255	18	CDH19	Homo sapiens cadherin 19, type 2 (CDH19), mRNA [NM_021153]	GO:0007156(homophilic cell adhesion)	GO:0005509(calcium ion binding);GO:0005515(protein binding)	GO:0016020(membrane);GO:0016021(integral to membrane)	NM_021153	Hs.42771	12975309; 12477932; 10995570; 10861224; 9615235; 7566098
A_24_P39378	8.129	0.254849	623.5	2.07159	6190	NM_004748	chr15:53439256..53439197	15	CCPG1	Homo sapiens cell cycle progression 1 (CCPG1), transcript variant 1, mRNA [NM_004748]				NM_004748	Hs.285051	14702039; 12477932; 10574462; 9383053
A_24_P230981	8.074	0.235158	48.6484	1.89869	479.727	BC032596	chr9:42323246..42323305	9	BC032596	Homo sapiens, clone IMAGE:5528612, mRNA, partial cds. [BC032596]					Hs.545789	12477932
A_23_P329971	7.975	0.227593	12.0992	1.81512	117.852	NM_032483	chr8:38241553..38241494	8	PPAPDC1B	Homo sapiens phosphatidic acid phosphatase type 2 domain containing 1B (PPAPDC1B), mRNA [NM_032483]				NM_032483	Hs.437179	16261160; 12477932
A_23_P58266	7.924	0.360375	84.1303	2.85564	814.207	NM_005980	chr4:6816891..6816950	4	S100P	Homo sapiens S100 calcium binding protein P (S100P), mRNA [NM_005980]	GO:43542(endothelial cell migration)	GO:0005509(calcium ion binding);GO:0005515(protein binding)	GO:5737(cytoplasm); GO:5634(nucleus)	NM_005980	Hs.2962	17000674; 16189514; 16061848; 16047742; 15632002; 15489334; 15313892; 15213440; 14716296; 14672411; 14617629; 12808036; 12746458; 12507480; 12477932; 12042313; 12021435; 11747429; 11127925; 10924150; 9784376; 8701470; 8341667; 7759097; 1633809; 1540168
A_23_P48897	7.89	0.273253	794.713	2.15592	7657.95	NM_004748	chr15:53438625..53438557	15	CCPG1	Homo sapiens cell cycle progression 1 (CCPG1), transcript variant 1, mRNA [NM_004748]				NM_004748	Hs.285051	14702039; 12477932; 10574462; 9383053
A_24_P227927	7.827	0.156976	24.9592	1.22858	238.581	NM_181078	chr16:27368825..27368884	16	IL21R	Homo sapiens interleukin 21 receptor (IL21R), transcript variant 2, mRNA [NM_181078]	GO:0030101(natural killer cell activation)	GO:0001532(interleukin-21 receptor activity);GO:0004872(receptor activity);GO:0004896(hematopoietin/interferon-class (D200-domain) cytokine receptor activity)	GO:0016020(membrane);GO:0016021(integral to membrane)	NM_181078	Hs.210546	17032244; 17015683; 16391014; 16260592; 15751077; 15489334; 15340161; 15146416; 12975309; 12477932; 11418623; 11081504; 11016959; 7566098	KEGG pathway: Cytokine-cytokine receptor interaction 04060; KEGG pathway: Jak-STAT signaling pathway 04630
A_23_P44734	7.807	0.512534	17.0978	4.00133	163.025	NM_032557	chr4:144493665..144499075	4	USP38	Homo sapiens ubiquitin specific protease 38 (USP38), mRNA [NM_032557]	GO:0006511(ubiquitin-dependent protein catabolism);GO:0006512(ubiquitin cycle)	GO:0004197(cysteine-type endopeptidase activity);GO:0004221(ubiquitin thiolesterase activity)		NM_032557	Hs.480848	15489334; 14715245; 14702039; 12838346; 12477932; 11572484; 10931946
A_23_P97218	7.694	0.140784	174.245	1.08326	1637.47	CR596670	chr1:232705583..232705524	1	CR596670	full-length cDNA clone CS0DF018YM18 of Fetal brain of Homo sapiens (human). [CR596670]					Hs.424926
A_23_P126089	7.629	0.24296	53.2615	1.85357	496.274	M21539	chr1:149925773..149925714	1	SPRR2C	Human small proline rich protein (sprII) mRNA, clone 1292. [M21539]	GO:7566(embryo implantation); GO:8544(epidermis development); GO:30216(keratinocyte differentiation); GO:42698(menstrual cycle); GO:51258(protein polymerization); GO:9411(response to UV)	GO:0046872(metal ion binding)	GO:0005737(cytoplasm)		Hs.2421	15232223; 11279051; 8325635; 3133554
A_23_P210581	7.592	0.223707	139.076	1.69828	1289.48	NM_002237	chr20:49053729..49053670	20	KCNG1	Homo sapiens potassium voltage-gated channel, subfamily G, member 1 (KCNG1), transcript variant 1, mRNA [NM_002237]	GO:0006812(cation transport);GO:0006813(potassium ion transport)	GO:0005249(voltage-gated potassium channel activity);GO:0005515(protein binding);GO:0030955(potassium ion binding)	GO:0008076(voltage-gated potassium channel complex);GO:0016020(membrane);GO:0016021(integral to membrane)	NM_002237	Hs.118695	16382104; 15489334; 12477932; 11780052; 9434767; 8980147
A_24_P934268	7.566	0.158178	5.76242	1.1967	53.2446		chr6:044509927..044509986	6	A_24_P934268
A_23_P57277	7.548	0.142334	5.76449	1.07429	53.1384	NM_020152	chr21:29469230..29469289	21	C21orf7	Homo sapiens chromosome 21 open reading frame 7 (C21orf7), mRNA [NM_020152]	GO:0006355(regulation of transcription, DNA-dependent)	GO:0003700(transcription factor activity)		NM_020152	Hs.222802	16381901; 16189514; 15489336; 15489334; 15168726; 14759258; 14702039; 12477932; 11707072; 11230166; 11076863; 10830953
A_23_P6362	7.454	0.268823	254.238	2.00383	2314.56	NM_198440	chr22:22503594..22503535	22	DERL3	Homo sapiens Der1-like domain family, member 3 (DERL3), transcript variant 1, mRNA [NM_198440]	GO:30433(ER-associated protein catabolic process); GO:30968(unfolded protein response)	GO:5515(protein binding)	GO:0005783(endoplasmic reticulum);GO:0016021(integral to membrane)	NM_198440	Hs.159971	16449193; 16449191; 16449189; 15489334; 15461802; 15215855; 14702039; 12477932; 10591208; 8889548
A_23_P390157	7.43	0.19845	5.70434	1.47444	51.7626	NM_006576	chr12:56477973..56477914	12	AVIL	Homo sapiens advillin (AVIL), mRNA [NM_006576]	GO:0007010(cytoskeleton organization and biogenesis);GO:0007399(neurogenesis);GO:0030036(actin cytoskeleton organization and biogenesis);GO:0051016(barbed-end actin filament capping)	GO:0003779(actin binding);GO:0005509(calcium ion binding)	GO:0015629(actin cytoskeleton)	NM_006576	Hs.553514	15096633; 14702039; 12477932; 12034507; 11287316; 9664034
A_32_P69849	7.231	0.308213	23.1894	2.2287	204.797	NM_001012978	chrX:101215045..101214986	23	NGFRAP1L1	Homo sapiens NGFRAP1-like 1 (NGFRAP1L1), mRNA [NM_001012978]				NM_001012978	Hs.47209	15958283; 15772651; 15489334; 12477932
A_23_P117582	7.147	0.13938	381.543	0.996108	3330.3	NM_130469	chr14:75006835..75006894	14	JDP2	Homo sapiens jun dimerization protein 2 (JDP2), mRNA [NM_130469]	GO:0006355(regulation of transcription, DNA-dependent)	GO:0003677(DNA binding)	GO:0005634(nucleus)	NM_130469	Hs.196482	16026868; 14627710; 12707301; 12477932; 12225289; 12101239; 12052888; 11602244; 11231009; 9154808
A_32_P515971	6.951	0.235276	6.00212	1.63537	50.9537	NM_173503	chr17:57838124..57838183	17	FLJ25818	Homo sapiens hypothetical protein FLJ25818 (FLJ25818), mRNA [NM_173503]		GO:0005509(calcium ion binding)		NM_173503	Hs.152670	15489334; 14702039; 12477932
A_23_P24843	6.834	0.182473	42.6512	1.24699	355.982	NM_014632	chr11:12241805..12241864	11	MICAL2	Homo sapiens microtubule associated monoxygenase, calponin and LIM domain containing 2 (MICAL2), mRNA [NM_014632]	GO:0006118(electron transport);GO:0006725(aromatic compound metabolism);GO:0008152(metabolism)	GO:0004497(monooxygenase activity);GO:0008270(zinc ion binding);GO:0046872(metal ion binding)	GO:0005856(cytoskeleton)	NM_014632	Hs.501928	16675569; 15694364; 15489334; 12477932; 12110185; 9872452; 9110174; 8619474
A_32_P201564	6.817	0.400132	9.63354	2.72769	80.2068	NM_181449	chr17:70124908..70121765	17	CD300LE	Homo sapiens CD300 antigen like family member E (CD300LE), mRNA [NM_181449]		GO:0004872(receptor activity)		NM_181449	Hs.158954	15557162; 15549731; 12477932
A_23_P13364	6.792	0.251232	2227.82	1.70634	18480.1	NM_005013	chr11:17308343..17308402	11	NUCB2	Homo sapiens nucleobindin 2 (NUCB2), mRNA [NM_005013]		GO:0003677(DNA binding);GO:0005509(calcium ion binding)	GO:0005615(extracellular space);GO:0005829(cytosol);GO:0005886(plasma membrane)	NM_005013	Hs.128686	16407280; 16344560; 15308636; 14702039; 12477932; 12087473; 11749975; 10915798; 10381334; 9639681; 7811391
A_32_P61313	6.767	0.243656	8.39132	1.64894	69.3571	BX105574	chr10:124808409..124808468	10	BX105574	BX105574 Soares_fetal_liver_spleen_1NFLS_S1 Homo sapiens cDNA clone IMAGp998N07974, mRNA sequence [BX105574]					Hs.141748
A_23_P53257	6.695	0.259578	64.6464	1.73779	528.575	BX647344	chr12:56477730..56477671	12	AVIL	Homo sapiens mRNA; cDNA DKFZp779O1812 (from clone DKFZp779O1812). [BX647344]	GO:0007010(cytoskeleton organization and biogenesis);GO:0007399(neurogenesis);GO:0030036(actin cytoskeleton organization and biogenesis);GO:0051016(barbed-end actin filament capping)	GO:0003779(actin binding);GO:0005509(calcium ion binding)	GO:0015629(actin cytoskeleton)		Hs.553514	15096633; 14702039; 12477932; 12034507; 11287316; 9664034
A_24_P739344	6.684	0.186741	32.9359	1.24817	268.868	NM_016931	chr11:88699330..88699271	11	NOX4	Homo sapiens NADPH oxidase 4 (NOX4), mRNA [NM_016931]	GO:0006118(electron transport)	GO:0000166(nucleotide binding);GO:0005489(electron transporter activity);GO:0016491(oxidoreductase activity)	GO:0016020(membrane)	NM_016931	Hs.371036	17200123; 16987004; 16754784; 16563235; 16532036; 16324151; 16249442; 16230378; 16179589; 16019190; 15927447; 15883163; 15721269; 15706079; 15618545; 15572675; 15489334; 15356101; 15322091; 15256399; 15210697; 15155719; 15102091; 14966267; 14702039; 14670934; 12482831; 12477932; 11997235; 11376945; 11032835; 10869423
A_24_P48856	6.671	0.231252	114.913	1.54259	936.194	NM_000071	chr21:43351370..43350054	21	CBS	Homo sapiens cystathionine-beta-synthase (CBS), mRNA [NM_000071]	GO:0006535(cysteine biosynthesis from serine);GO:0008152(metabolism);GO:0008652(amino acid biosynthesis);GO:0019343(cysteine biosynthesis via cystathione)	GO:0004122(cystathionine beta-synthase activity);GO:0005506(iron ion binding);GO:0016829(lyase activity);GO:0046872(metal ion binding)	GO:0005737(cytoplasm)	NM_000071	Hs.533013	17352495; 17319270; 17087506; 16953589; 16941496; 16791140; 16601865; 16541333; 16505479; 16479318; 16470595; 16363792; 16274669; 16205833; 16189514; 15975077; 15972722; 15922487; 15544339; 15520012; 15489334; 15365998; 15082224; 15009965; 14670973; 12855221; 12815602; 12649066; 12529702; 12477932; 12427542; 12393509; 12379655; 12269827; 12228232; 12173932; 12124992; 12007221; 11748855; 11483494;…	KEGG pathway: Glycine, serine and threonine metabolism 00260; KEGG pathway: Huntington's disease 05040; KEGG pathway: Methionine metabolism 00271; KEGG pathway: Selenoamino acid metabolism 00450
A_23_P64661	6.605	0.229105	48.4974	1.51326	391.228	NM_032496	chr12:56152489..56152430	12	ARHGAP9	Homo sapiens Rho GTPase activating protein 9 (ARHGAP9), mRNA [NM_032496]	GO:7165(signal transduction)	GO:0005096(GTPase activator activity)	GO:5622(intracellular)	NM_032496	Hs.437126	16344560; 16189514; 15489334; 15231748; 14702039; 12477932; 12297274; 11396949	Reactome Event:Signaling by Rho GTPases 194315
A_24_P98411	6.577	0.133266	1886.32	0.876532	15153	NM_005347	chr9:125076762..125076703	9	HSPA5	Homo sapiens heat shock 70kDa protein 5 (glucose-regulated protein, 78kDa) (HSPA5), mRNA [NM_005347]		GO:0000166(nucleotide binding);GO:0005524(ATP binding);GO:0030674(protein binding, bridging)	GO:0005788(endoplasmic reticulum lumen);GO:0009986(cell surface)	NM_005347	Hs.522394	17220478; 17081065; 17062670; 17002502; 16731524; 16543232; 16497268; 16488447; 16472112; 16400691; 16329989; 16282978; 16236267; 16182273; 16169070; 16168956; 16130169; 15952740; 15949590; 15899857; 15817150; 15778089; 15664986; 15657421; 15635413; 15618547; 15525676; 15514946; 15489334; 15456888; 15324660; 15308636; 15146195; 15077298; 15009096; 12840015; 12713871; 12665508; 12643545; 12637535;…	KEGG pathway: Antigen processing and presentation 04612; KEGG pathway: MAPK signaling pathway 04010; KEGG pathway: Neurodegenerative Disorders 01510; KEGG pathway: Prion disease 05060
A_24_P595460	6.462	0.184345	108.928	1.19119	859.649	AK097398	chr11:17327964..17328023	11	NUCB2	Homo sapiens cDNA FLJ40079 fis, clone TESTI2001498, highly similar to DNA-BINDING PROTEIN NEFA PRECURSOR. [AK097398]		GO:0003677(DNA binding);GO:0005509(calcium ion binding)	GO:0005615(extracellular space);GO:0005829(cytosol);GO:0005886(plasma membrane)		Hs.128686	16407280; 16344560; 15308636; 14702039; 12477932; 12087473; 11749975; 10915798; 10381334; 9639681; 7811391
A_23_P33465	6.44	0.248291	7185.55	1.59905	56519.1	NM_024324	chr22:48641779..48641838	22	MGC11256	Homo sapiens hypothetical protein MGC11256 (MGC11256), mRNA [NM_024324]		GO:0005198(structural molecule activity);GO:0005509(calcium ion binding)	GO:5783(endoplasmic reticulum)	NM_024324	Hs.211282	16919896; 16238698; 15489334; 15340161; 12975309; 12477932; 12137942; 9373149; 8125298
A_24_P931653	6.437	0.270154	13.9064	1.73895	109.326		chr8:058268707..058268766	8	A_24_P931653
A_23_P76460	6.414	0.287428	71.5165	1.84362	560.249	NM_002469	chr12:79605427..79605486	12	MYF6	Homo sapiens myogenic factor 6 (herculin) (MYF6), mRNA [NM_002469]	GO:0006357(regulation of transcription from RNA polymerase II promoter);GO:0007519(myogenesis);GO:0030154(cell differentiation)	GO:0003700(transcription factor activity)	GO:0005634(nucleus)	NM_002469	Hs.35937	16614355; 15489334; 12477932; 12105204; 11053684; 10757985; 9242638; 9234731; 8978788; 2311584; 1945842
A_23_P35055	6.348	0.296434	76.3425	1.88178	591.888	NM_014625	chr1:176251467..176251408	1	NPHS2	Homo sapiens nephrosis 2, idiopathic, steroid-resistant (podocin) (NPHS2), mRNA [NM_014625]	GO:0007588(excretion)	GO:0005515(protein binding)	GO:0005887(integral to plasma membrane);GO:0016020(membrane)	NM_014625	Hs.412710	17211152; 17175312; 16968734; 16898497; 15954915; 15942677; 15817495; 15780077; 15659563; 15496146; 15489334; 15327385; 15322893; 15253708; 14871423; 14675423; 14570703; 12961083; 12707396; 12687458; 12649741; 12617336; 12477932; 12464671; 12424224; 12368218; 12089392; 11908478; 11854170; 11805166; 11733557; 11729243; 11562357; 10802674; 10742096; 8589695
A_23_P42802	6.346	0.183178	11337.4	1.16252	87876.3	NM_004911	chr7:148138611..148138552	7	PDIA4	Homo sapiens protein disulfide isomerase family A, member 4 (PDIA4), mRNA [NM_004911]	GO:0006118(electron transport);GO:0009306(protein secretion)	GO:0003756(protein disulfide isomerase activity);GO:0005489(electron transporter activity);GO:0005509(calcium ion binding);GO:0016853(isomerase activity)	GO:0005788(endoplasmic reticulum lumen)	NM_004911	Hs.93659	17353931; 17081065; 16344560; 15489334; 12690205; 12643545; 12477932; 12475965; 12397072; 9847074; 9694898; 9006956; 2549034; 2295602; 2002068; 1512535; 1318337	KEGG pathway: Cholera - Infection 05110
A_32_P128980	6.323	0.868176	18.0522	5.48933	139.404	BC062780	chr7:87545290..87545231	7	BC062780	Homo sapiens cDNA clone IMAGE:4700531, partial cds. [BC062780]					Hs.287168
A_24_P169807	6.317	0.206708	8.96957	1.30587	69.2066		chr15:060471816..060471752	15	A_24_P169807
A_23_P211561	6.276	0.304114	33.7351	1.90873	258.597	AK093341	chr22:40519836..40519895	22	MGC40042	Homo sapiens cDNA FLJ36022 fis, clone TESTI2016599. [AK093341]		GO:0005488(binding)			Hs.116419	16683055; 14702039; 14668445; 12477932
A_23_P404162	6.273	0.196459	49.8847	1.23244	382.204	NM_014707	chr7:18481242..18481301	7	HDAC9	Homo sapiens histone deacetylase 9 (HDAC9), transcript variant 3, mRNA [NM_014707]	GO:0000074(regulation of progression through cell cycle);GO:0006350(transcription);GO:0006355(regulation of transcription, DNA-dependent);GO:0006954(inflammatory response);GO:0016568(chromatin modification);GO:0016575(histone deacetylation);GO:0030183(B cell differentiation);GO:0045843(negative regulation of myogenesis)	GO:0004407(histone deacetylase activity);GO:0008134(transcription factor binding);GO:0016566(specific transcriptional repressor activity);GO:0016787(hydrolase activity)	GO:0000118(histone deacetylase complex);GO:0005634(nucleus);GO:0005737(cytoplasm)	NM_014707	Hs.196054	17360565; 17081983; 16980305; 16611996; 16399788; 15567413; 15489334; 15194749; 14702039; 14684825; 12853948; 12711221; 12706107; 12590135; 12477932; 12242305; 12054582; 12032081; 11535832; 11466315; 11022042; 10922406; 10825153; 10655483; 10523670; 10487761; 10487760; 9872452; 9847074
A_23_P493	6.216	0.168385	5.68402	1.04666	43.1509	NM_003783	chr1:189881196..189881137	1	B3GALT2	Homo sapiens UDP-Gal:betaGlcNAc beta 1,3-galactosyltransferase, polypeptide 2 (B3GALT2), mRNA [NM_003783]	GO:0006486(protein amino acid glycosylation)	GO:0008378(galactosyltransferase activity);GO:0008499(UDP-galactose beta-N-acetylglucosamine beta-1,3-galactosyltransferase activity);GO:0016757(transferase activity, transferring glycosyl groups);GO:0030145(manganese ion binding)	GO:0005795(Golgi stack);GO:0016020(membrane);GO:0016021(integral to membrane)	NM_003783	Hs.518834	16710414; 15489334; 12477932; 11318611; 10580128; 9582303; 9417100	KEGG pathway: Glycan structures - biosynthesis 2 01031; KEGG pathway: Glycosphingolipid biosynthesis - lactoseries 00601
A_24_P101742	6.215	0.58932	87.2712	3.66262	662.437		chr5:144589480..144589590	5	A_24_P101742
A_23_P346006	6.146	0.35675	624.412	2.19258	4687.02	NM_020739	chr15:53435787..53435728	15	CCPG1	Homo sapiens cell cycle progression 1 (CCPG1), transcript variant 2, mRNA [NM_020739]				NM_020739	Hs.285051	14702039; 12477932; 10574462; 9383053
A_32_P88231	6.054	0.257756	55.9205	1.56044	413.469		chr2:171460069..171460128	2	THC2406552	Q9J873 (Q9J873) ORF62, partial (7%) [THC2406552]
A_24_P42755	5.99	0.398711	30.2513	2.38822	221.306	NM_002019	chr13:27869188..27869129	13	FLT1	Homo sapiens fms-related tyrosine kinase 1 (vascular endothelial growth factor/vascular permeability factor receptor) (FLT1), mRNA [NM_002019]	GO:0001525(angiogenesis);GO:0006468(protein amino acid phosphorylation);GO:0007169(transmembrane receptor protein tyrosine kinase signaling pathway);GO:0007565(pregnancy);GO:0008284(positive regulation of cell proliferation);GO:0030154(cell differentiation)	GO:0000166(nucleotide binding);GO:0004872(receptor activity);GO:0005021(vascular endothelial growth factor receptor activity);GO:0005524(ATP binding);GO:0016740(transferase activity)	GO:0005615(extracellular space);GO:0005887(integral to plasma membrane);GO:0016020(membrane)	NM_002019	Hs.507621	17409768; 17210583; 17197602; 17189520; 17118734; 17088944; 17071533; 17013089; 16968555; 16959214; 16835828; 16786116; 16685275; 16671089; 16530326; 16488907; 16432214; 16341007; 16286478; 16251410; 16249383; 16248895; 16169405; 16095053; 16021053; 16005848; 15886253; 15817662; 15817508; 15711751; 15705187; 15703780; 15665766; 15649874; 15610528; 15610240; 15589171; 15503825; 15492987; 15489334;…	KEGG pathway: Cytokine-cytokine receptor interaction 04060; KEGG pathway: Focal adhesion 04510
A_24_P247794	5.979	1.11643	21.7063	6.67479	158.498	CR610925	chr2:128451858..128451799	2	CR610925	full-length cDNA clone CS0DL007YK02 of B cells (Ramos cell line) Cot 25-normalized of Homo sapiens (human). [CR610925]	GO:6355(regulation of transcription, DNA-dependent); GO:6350(transcription)		GO:5634(nucleus)		Hs.32995	16381901; 15815621; 15489336; 15489334; 15231748; 14702039; 12724404; 12477932; 11256614; 11230166; 11076863
A_32_P24762	5.889	0.909022	21.4835	5.35337	154.522		chrX:48192439..48192380	23	THC2272599	CA438893 UI-H-DH0-aut-f-13-0-UI.s1 NCI_CGAP_DH0 Homo sapiens cDNA clone UI-H-DH0-aut-f-13-0-UI 3', mRNA sequence [CA438893]					Hs.301404
A_23_P113701	5.861	0.319179	282.086	1.87077	2019.29	X06374	chr7:671741..671682	7	PDGFA	Human mRNA for platelet-derived growth factor PDGF-A. [X06374]	GO:0000074(regulation of progression through cell cycle);GO:0007166(cell surface receptor linked signal transduction);GO:0007267(cell-cell signaling);GO:0008283(cell proliferation)	GO:0005161(platelet-derived growth factor receptor binding);GO:0008083(growth factor activity)	GO:0005615(extracellular space);GO:0016020(membrane)		Hs.376032	16850112; 16760468; 16462734; 16344560; 15890262; 15829977; 15631865; 14997209; 14708943; 14705808; 14633628; 14573617; 12972619; 12850832; 12670890; 12670444; 12645527; 12615918; 12576295; 12477932; 12411321; 11994382; 10681572; 10598812; 10358027; 9837894; 9692901; 8780057; 8486521; 3754619; 3666150; 3614364; 3614363; 3422746; 2842868; 2832727; 2544881; 2315311; 1997274; 1848007; 1612586; 15122…	KEGG pathway: Focal adhesion 04510; KEGG pathway: Gap junction 04540; KEGG pathway: Glioma 05214; KEGG pathway: MAPK signaling pathway 04010; KEGG pathway: Melanoma 05218; KEGG pathway: Regulation of actin cytoskeleton 04810; Reactome Event:Hemostasis 109582
A_23_P340131	5.854	0.205429	43.5068	1.20253	311.046	NM_005865	chr6:27332019..27332078	6	PRSS16	Homo sapiens protease, serine, 16 (thymus) (PRSS16), mRNA [NM_005865]	GO:0006508(proteolysis and peptidolysis);GO:0030163(protein catabolism)	GO:0004252(serine-type endopeptidase activity);GO:0008236(serine-type peptidase activity)	GO:0008372(cellular component unknown)	NM_005865	Hs.274407	15592422; 14702039; 14574404; 12140752; 10527559; 8812418	KEGG pathway: Biotin metabolism 00780; KEGG pathway: Lysine degradation 00310
A_23_P64712	5.829	0.224251	3.97424	1.30717	35.596	NM_024809	chr12:122716490..122717079	12	FLJ12975	Homo sapiens hypothetical protein FLJ12975 (FLJ12975), mRNA [NM_024809]			GO:16021(integral to membrane); GO:16020(membrane)	NM_024809	Hs.167165	16357211; 15489334; 14702039; 12477932
A_23_P112554	5.813	0.622313	99.9514	3.61749	709.611	NM_001855	chr9:98912320..98912379	9	COL15A1	Homo sapiens collagen, type XV, alpha 1 (COL15A1), mRNA [NM_001855]	GO:0001525(angiogenesis);GO:0006817(phosphate transport);GO:0007155(cell adhesion);GO:0030154(cell differentiation)	GO:0005198(structural molecule activity);GO:0005515(protein binding)	GO:0005578(extracellular matrix (sensu Metazoa));GO:0005582(collagen type XV);GO:0005737(cytoplasm)	NM_001855	Hs.409034	15164053; 14702039; 11937714; 11068203; 10891348; 10791950; 10049780; 9651385; 9176399; 8929352; 8307960; 8106446; 1427836; 1279671; 16354180
A_23_P54846	5.798	0.126192	14077	0.731603	99674.9	NM_014685	chr16:55535201..55535260	16	HERPUD1	Homo sapiens homocysteine-inducible, endoplasmic reticulum stress-inducible, ubiquitin-like domain member 1 (HERPUD1), transcript variant 1, mRNA [NM_014685]	GO:0006464(protein modification);GO:0006986(response to unfolded protein)	GO:0005554(molecular function unknown)	GO:0005789(endoplasmic reticulum membrane);GO:0016021(integral to membrane)	NM_014685	Hs.146393	17420289; 17020760; 16940180; 16713569; 16289116; 16189514; 15489334; 14550564; 12477932; 12370023; 12153396; 11799129; 11112790; 10922362; 10708769; 9373149; 9110174; 8619474; 8125298; 7584026
A_23_P38735	5.78	0.362878	964.761	2.09733	6810.2	NM_021153	chr18:62322865..62322806	18	CDH19	Homo sapiens cadherin 19, type 2 (CDH19), mRNA [NM_021153]	GO:0007156(homophilic cell adhesion)	GO:0005509(calcium ion binding);GO:0005515(protein binding)	GO:0016020(membrane);GO:0016021(integral to membrane)	NM_021153	Hs.42771	12975309; 12477932; 10995570; 10861224; 9615235; 7566098
A_32_P447001	5.754	0.264588	60.0851	1.52253	422.276	AK130862	chr15:53497954..53498013	15	FLJ27352	Homo sapiens cDNA FLJ27352 fis, clone TST05165. [AK130862]				XM_085236	Hs.97300
A_32_P226614	5.72	0.28547	38.59	1.63279	269.575	AK057177	chr22:39930087..39930028	22	L3MBTL2	Homo sapiens cDNA FLJ32615 fis, clone STOMA2000148. [AK057177]	GO:0006355(regulation of transcription, DNA-dependent);GO:0016568(chromatin modification)	GO:0003714(transcription corepressor activity);GO:0046872(metal ion binding)	GO:0005634(nucleus)		Hs.517641	16381901; 16189514; 15489336; 15489334; 15461802; 14702039; 12477932; 12004135; 11682070; 11230166; 11076863; 10591208
A_32_P439561	5.688	0.705802	15.224	4.01469	105.762	BC033227	chr16:1971952..1972011	16	LOC283868	Homo sapiens hypothetical protein LOC283868, mRNA (cDNA clone IMAGE:5089285), partial cds. [BC033227]					Hs.513267	12477932
A_32_P51855	5.685	0.233936	7.27018	1.32999	50.481	BC038556	chr15:60978669..60978728	15	BC038556	Homo sapiens, clone IMAGE:3446976, mRNA. [BC038556]					Hs.369398
A_32_P169831	5.683	0.892278	21.0442	5.07059	146.058	BM982349	chr13:39224062..39224003	13	BM982349	BM982349 UI-CF-EN1-acs-i-23-0-UI.s1 UI-CF-EN1 Homo sapiens cDNA clone UI-CF-EN1-acs-i-23-0-UI 3', mRNA sequence [BM982349]					Hs.507805
A_23_P155376	5.669	0.221685	1671.02	1.25672	11569.5	NM_015513	chr3:9960662..9960721	3	CRELD1	Homo sapiens cysteine-rich with EGF-like domains 1 (CRELD1), mRNA [NM_015513]		GO:0005198(structural molecule activity);GO:0005509(calcium ion binding)	GO:16021(integral to membrane); GO:16020(membrane)	NM_015513	Hs.9383	16381901; 16344560; 16169070; 15857420; 15489336; 15489334; 12975309; 12632326; 12477932; 12137942; 11230166; 11076863; 10922384
A_23_P138168	5.643	0.253938	41.7938	1.4329	288.026	NM_001839	chr1:95075340..95075281	1	CNN3	Homo sapiens calponin 3, acidic (CNN3), mRNA [NM_001839]	GO:0006939(smooth muscle contraction)	GO:0003779(actin binding);GO:0005516(calmodulin binding);GO:0005523(tropomyosin binding);GO:0030172(troponin C binding)	GO:0008372(cellular component unknown)	NM_001839	Hs.483454	17081983; 16710414; 15489334; 15206927; 12477932; 12033495; 11591653; 10457177; 8889548; 8526917
A_24_P127543	5.64	0.480539	40.0825	2.71016	276.092		chr18:054449768..054449833	18	A_24_P127543
A_23_P347623	5.628	0.194655	171.604	1.09545	1179.47	NM_019891	chr1:232711312..232710295	1	ERO1LB	Homo sapiens ERO1-like beta (S. cerevisiae) (ERO1LB), mRNA [NM_019891]	GO:0006118(electron transport);GO:0006457(protein folding);GO:0006810(transport)	GO:0016491(oxidoreductase activity);GO:0051082(unfolded protein binding)	GO:0005783(endoplasmic reticulum);GO:0016020(membrane)	NM_019891	Hs.424926	16822866; 16677073; 16263699; 16012172; 15489334; 15161913; 12752442; 12477932; 11847130; 11707400; 10818100
A_23_P128246	5.607	0.153697	113.579	0.861824	777.83	NM_007076	chr12:107415535..107415594	12	HYPE	Homo sapiens Huntingtin interacting protein E (HYPE), mRNA [NM_007076]	GO:0000074(regulation of progression through cell cycle)	GO:0005515(protein binding)		NM_007076	Hs.234961	12975309; 12477932; 9700202
A_24_P914208	5.605	0.219637	228.942	1.23099	1567.14		chr15:041850623..041850677	15	A_24_P914208
A_23_P91850	5.601	0.254432	497.162	1.42505	3400.88	NM_144717	chr3:138212496..138212555	3	FNDC6	Homo sapiens fibronectin type III domain containing 6 (FNDC6), mRNA [NM_144717]		GO:0004872(receptor activity);GO:0004896(hematopoietin/interferon-class (D200-domain) cytokine receptor activity)	GO:0016020(membrane);GO:0016021(integral to membrane)	NM_144717	Hs.61232	15489334; 15340161; 14580208; 12975309; 12477932; 12351624; 11564763; 11163236
A_24_P101201	5.588	0.25101	5797.44	1.40265	39566.4	NM_005313	chr15:41849792..41850047	15	PDIA3	Homo sapiens protein disulfide isomerase family A, member 3 (PDIA3), mRNA [NM_005313]	GO:0006118(electron transport);GO:0006606(protein-nucleus import);GO:0006621(protein retention in ER);GO:0007165(signal transduction)	GO:0003756(protein disulfide isomerase activity);GO:0004197(cysteine-type endopeptidase activity);GO:0004629(phospholipase C activity);GO:0005489(electron transporter activity);GO:0016853(isomerase activity)	GO:0005783(endoplasmic reticulum)	NM_005313	Hs.308709	17456022; 17188166; 17170699; 17150345; 17081065; 17061245; 17055437; 16962936; 16940051; 16368681; 16341674; 16303743; 16236267; 16193070; 16130169; 16002696; 15952740; 15896298; 15862831; 15606899; 15489334; 15451439; 15328618; 15236594; 14871899; 14871896; 14732712; 12665801; 12643545; 12477932; 12239218; 12235131; 12162574; 12060494; 12032078; 11842220; 11840567; 11832422; 10508608; 10436013;…	KEGG pathway: Antigen processing and presentation 04612
A_23_P423074	5.564	0.642324	23.5701	3.57401	160.176	CR936791	chr5:74111830..74111771	5	CR936791	Homo sapiens mRNA; cDNA DKFZp781C2356 (from clone DKFZp781C2356). [CR936791]				XM_032571	Hs.91662
A_32_P172198	5.55	0.952459	210.653	5.28661	1428.01		chr3:140027893..140027952	3	A_32_P172198
A_24_P707530	5.466	0.178946	236.744	0.978127	1580.47		chr17:30620916..30620975	17	THC2336549	S10030 urease 11K chain - Ureaplasma urealyticum {Ureaplasma urealyticum;} , partial (10%) [THC2336549]
A_24_P270728	5.437	0.200923	6571.68	1.09234	43635.3	NM_012385	chr16:28456381..28456322	16	P8	Homo sapiens p8 protein (candidate of metastasis 1) (P8), mRNA [NM_012385]	GO:0006917(induction of apoptosis);GO:0016049(cell growth)	GO:0005554(molecular function unknown)	GO:0005634(nucleus)	NM_012385	Hs.513463	17116693; 17101797; 17016631; 16628001; 16478804; 16300740; 16294328; 16101158; 15854263; 15781258; 15489334; 15342556; 12477932; 12174869; 11940591; 10493829; 10493524; 10092851; 9405444
A_32_P116556	5.398	0.339359	20.5755	1.83199	135.659	AB058761	chr16:87034588..87034647	16	ZNF469	Homo sapiens mRNA for KIAA1858 protein, partial cds. [AB058761]	GO:0006350(transcription);GO:0006355(regulation of transcription, DNA-dependent)	GO:0003677(DNA binding);GO:0008270(zinc ion binding);GO:0046872(metal ion binding)	GO:0005634(nucleus)	XM_040592	Hs.54925	17081983; 11347906
A_23_P33326	5.343	0.299415	42.2075	1.59966	275.407		chr5:159332521..159332580	5	THC2290198	O91332 (O91332) EBNA-1, partial (4%) [THC2290198]
A_23_P321354	5.311	0.337435	6.29942	1.79218	40.8625	NM_144649	chr8:133791778..133791719	8	FLJ33069	Homo sapiens hypothetical protein FLJ33069 (FLJ33069), mRNA [NM_144649]			GO:16021(integral to membrane); GO:16020(membrane)	NM_144649	Hs.293842	15489334; 14702039; 12477932
A_23_P344421	5.303	0.502624	32.3492	2.66551	209.524	NM_019055	chr11:124259525..124259466	11	ROBO4	Homo sapiens roundabout homolog 4, magic roundabout (Drosophila) (ROBO4), mRNA [NM_019055]	GO:0001525(angiogenesis);GO:0030154(cell differentiation);GO:0030334(regulation of cell migration)	GO:0004872(receptor activity)	GO:0016021(integral to membrane)	NM_019055	Hs.524121	16685377; 16335952; 15894287; 15849270; 15489334; 14702039; 14527427; 12975309; 12941633; 12477932; 11944987; 11076864
A_24_P35905	5.292	0.271758	4.97712	1.43804	32.3141	NM_014080	chr15:43172610..43172551	15	DUOX2	Homo sapiens dual oxidase 2 (DUOX2), mRNA [NM_014080]	GO:0006118(electron transport);GO:0042554(superoxide release);GO:0050665(hydrogen peroxide biosynthesis)	GO:0004601(peroxidase activity);GO:0005509(calcium ion binding);GO:0016174(NAD(P)H oxidase activity);GO:0016491(oxidoreductase activity);GO:0050661(NADP binding)	GO:0016020(membrane);GO:0016324(apical plasma membrane)	NM_014080	Hs.71377	16651268; 16478776; 16322276; 16134168; 16111680; 15972824; 15677770; 15591162; 15561711; 15210697; 15150274; 15062544; 12824283; 12110737; 11822874; 11762710; 11753072; 11514595; 11443211; 11032719; 10806195; 10737800; 10601291
A_32_P150632	5.253	1.12518	14.7575	5.91036	94.675		chr10:81901235..81901176	10	THC2360823
A_24_P682550	5.236	0.56277	42.1819	2.94669	269.75		chr15:028892856..028892797	15	A_24_P682550
A_23_P166306	5.225	0.22068	4232.99	1.15305	27012.4	NM_000071	chr21:43346447..43346388	21	CBS	Homo sapiens cystathionine-beta-synthase (CBS), mRNA [NM_000071]	GO:0006535(cysteine biosynthesis from serine);GO:0008152(metabolism);GO:0008652(amino acid biosynthesis);GO:0019343(cysteine biosynthesis via cystathione)	GO:0004122(cystathionine beta-synthase activity);GO:0005506(iron ion binding);GO:0016829(lyase activity);GO:0046872(metal ion binding)	GO:0005737(cytoplasm)	NM_000071	Hs.533013	17352495; 17319270; 17087506; 16953589; 16941496; 16791140; 16601865; 16541333; 16505479; 16479318; 16470595; 16363792; 16274669; 16205833; 16189514; 15975077; 15972722; 15922487; 15544339; 15520012; 15489334; 15365998; 15082224; 15009965; 14670973; 12855221; 12815602; 12649066; 12529702; 12477932; 12427542; 12393509; 12379655; 12269827; 12228232; 12173932; 12124992; 12007221; 11748855; 11483494;…	KEGG pathway: Glycine, serine and threonine metabolism 00260; KEGG pathway: Huntington's disease 05040; KEGG pathway: Methionine metabolism 00271; KEGG pathway: Selenoamino acid metabolism 00450
A_24_P12401	5.188	0.204154	7.03048	1.05922	44.5499	NM_001025366	chr6:43861489..43861548	6	VEGF	Homo sapiens vascular endothelial growth factor (VEGF), transcript variant 1, mRNA [NM_001025366]	GO:0000074(regulation of progression through cell cycle);GO:0001525(angiogenesis);GO:0001570(vasculogenesis);GO:0006950(response to stress);GO:0007165(signal transduction);GO:0007399(neurogenesis);GO:0008283(cell proliferation);GO:0008284(positive regulation of cell proliferation);GO:0016477(cell migration);GO:0030949(positive regulation of vascular endothelial growth factor receptor signaling pa…	GO:0005172(vascular endothelial growth factor receptor binding);GO:0008083(growth factor activity);GO:0008201(heparin binding);GO:0042803(protein homodimerization activity);GO:0050840(extracellular matrix binding)	GO:0005578(extracellular matrix (sensu Metazoa));GO:0016020(membrane)	NM_001025366	Hs.73793	17409493; 17392174; 17367506; 17353919; 17319747; 17293873; 17289903; 17289883; 17289872; 17276402; 17255526; 17255303; 17237427; 17237399; 17227294; 17222790; 17215390; 17203176; 17203162; 17189520; 17178724; 17168735; 17167981; 17148604; 17141472; 17121786; 17088559; 17085437; 17084400; 17083617; 17082651; 17068288; 17023682; 17015762; 17013089; 17008323; 17001321; 16999951; 16990600; 16984727;…	KEGG pathway: Cytokine-cytokine receptor interaction 04060; KEGG pathway: Focal adhesion 04510; KEGG pathway: Pancreatic cancer 05212; KEGG pathway: Renal cell carcinoma 05211; KEGG pathway: VEGF signaling pathway 04370; KEGG pathway: mTOR signaling pathway 04150; Reactome Event:Hemostasis 109582
A_23_P75647	5.183	0.278671	589.84	1.44444	3734.02	NM_006389	chr11:118421066..118421007	11	HYOU1	Homo sapiens hypoxia up-regulated 1 (HYOU1), mRNA [NM_006389]	GO:0006457(protein folding);GO:0006950(response to stress)	GO:0000166(nucleotide binding);GO:0005524(ATP binding);GO:0051082(unfolded protein binding)	GO:0005783(endoplasmic reticulum)	NM_006389	Hs.277704	17353931; 17131193; 16543725; 16335952; 16263699; 15952740; 15240565; 12754519; 12477932; 11231630; 10965054; 10837345; 10037731; 9645760; 9373149; 9020069; 9006956; 8878445; 8125298
A_23_P1691	5.179	0.371108	90.8077	1.9218	574.333	NM_002421	chr11:102165966..102165907	11	MMP1	Homo sapiens matrix metalloproteinase 1 (interstitial collagenase) (MMP1), mRNA [NM_002421]	GO:0000270(peptidoglycan metabolism);GO:0030574(collagen catabolism)	GO:0004232(interstitial collagenase activity);GO:0005509(calcium ion binding);GO:0008270(zinc ion binding)	GO:0005578(extracellular matrix (sensu Metazoa));GO:0005615(extracellular space)	NM_002421	Hs.83169	17429393; 17339606; 17335808; 17303772; 17245132; 17151781; 17125518; 17050530; 17035633; 17009408; 16972994; 16972255; 16967187; 16945025; 16921115; 16921111; 16890240; 16877347; 16850107; 16807369; 16774538; 16767840; 16714289; 16681691; 16623785; 16580524; 16569638; 16453302; 16410344; 16386110; 16359987; 16321971; 16311244; 16288711; 16278291; 16273295; 16267613; 16213873; 16210018; 16168111;…	KEGG pathway: PPAR signaling pathway 03320
A_23_P426021	5.178	0.614053	449.261	3.17973	2841.29	NM_015187	chr4:25425427..25425368	4	KIAA0746	Homo sapiens KIAA0746 protein (KIAA0746), mRNA [NM_015187]		GO:0005488(binding)		NM_015187	Hs.479384	12477932; 9872452; 9847074
A_23_P36962	5.158	0.227712	188.643	1.17463	1188.47	NM_006260	chr13:95214001..95214144	13	DNAJC3	Homo sapiens DnaJ (Hsp40) homolog, subfamily C, member 3 (DNAJC3), mRNA [NM_006260]	GO:0006445(regulation of translation);GO:0006457(protein folding);GO:0006952(defense response)	GO:0004860(protein kinase inhibitor activity);GO:0005488(binding);GO:0031072(heat shock protein binding);GO:0051082(unfolded protein binding)	GO:0005737(cytoplasm)	NM_006260	Hs.59214	15489334; 15057823; 12601012; 12477932; 12446838; 12034040; 11939789; 11526399; 11147971; 9920933; 9447982; 8824808; 8824806; 8666242; 8576172; 7511204
A_23_P67169	5.13	0.244214	26.0291	1.25282	163.084	NM_000641	chr19:60568830..60568771	19	IL11	Homo sapiens interleukin 11 (IL11), mRNA [NM_000641]	GO:0007267(cell-cell signaling);GO:0008284(positive regulation of cell proliferation);GO:0030168(platelet activation);GO:0030183(B cell differentiation);GO:0030219(megakaryocyte differentiation);GO:0045444(fat cell differentiation)	GO:0005125(cytokine activity);GO:0005142(interleukin-11 receptor binding)	GO:0005615(extracellular space)	NM_000641	Hs.467304	17332920; 17325843; 17000646; 16964382; 16759877; 16709613; 16614887; 16189514; 16149067; 15784719; 15614128; 15613426; 15543003; 15504551; 15489334; 15389536; 15381181; 15377473; 15307108; 15121272; 15025215; 14734714; 12819039; 12760902; 12740032; 12629504; 12584029; 12569176; 12486609; 12477932; 12197884; 12032273; 12005542; 11940481; 10948192; 10725745; 10504396; 10026196; 8940087; 8913282; 8…	KEGG pathway: Cytokine-cytokine receptor interaction 04060; KEGG pathway: Hematopoietic cell lineage 04640; KEGG pathway: Jak-STAT signaling pathway 04630
A_24_P794447	5.092	0.300009	701.818	1.52767	4364.68	AK021552	chr11:121465643..121465584	11	LOC399959	Homo sapiens cDNA FLJ11490 fis, clone HEMBA1001918. [AK021552]				XM_378316	Hs.411391	14702039; 12477932
A_23_P88411	5.08	0.280035	509.074	1.42267	3158.68	NM_005065	chr14:81012743..81012684	14	SEL1L	Homo sapiens sel-1 suppressor of lin-12-like (C. elegans) (SEL1L), mRNA [NM_005065]	GO:0007219(Notch signaling pathway)	GO:0005488(binding)	GO:0016021(integral to membrane)	NM_005065	Hs.181300	16412574; 16331889; 16331677; 16303743; 16186509; 14729273; 12975309; 12754519; 12553058; 12477932; 12030374; 11809711; 10746565; 10496078; 10051412; 9858735; 9417916
A_24_P305541	5.012	0.17071	170.761	0.855681	1045.38	NM_021158	chr20:324856..324915	20	TRIB3	Homo sapiens tribbles homolog 3 (Drosophila) (TRIB3), mRNA [NM_021158]	GO:0000187(activation of MAPK activity);GO:0006350(transcription);GO:0006355(regulation of transcription, DNA-dependent);GO:0006468(protein amino acid phosphorylation);GO:0006469(negative regulation of protein kinase activity);GO:0006915(apoptosis)	GO:0003714(transcription corepressor activity);GO:0004674(protein serine/threonine kinase activity);GO:0004860(protein kinase inhibitor activity);GO:0005515(protein binding);GO:0005524(ATP binding);GO:0019901(protein kinase binding)	GO:0005634(nucleus)	NM_021158	Hs.516826	17112672; 16966378; 16887816; 16715410; 16169070; 16129579; 16123373; 15781252; 15775988; 15489334; 15299019; 14702039; 13679039; 12791994; 12743605; 12736262; 12477932; 11780052; 9373149; 8125298	Reactome Event:Signaling by insulin receptor 74752
A_24_P246591	4.999	0.362747	18.2722	1.8132	111.549		chr6:7461811..7461752	6	ENST00000305820		GO:0006092(main pathways of carbohydrate metabolism);GO:0008152(metabolism)	GO:0004450(isocitrate dehydrogenase (NADP+) activity);GO:0016491(oxidoreductase activity)
A_23_P47148	4.974	0.238133	299.86	1.18439	1821.48	NM_016931	chr11:88699533..88699474	11	NOX4	Homo sapiens NADPH oxidase 4 (NOX4), mRNA [NM_016931]	GO:0006118(electron transport)	GO:0000166(nucleotide binding);GO:0005489(electron transporter activity);GO:0016491(oxidoreductase activity)	GO:0016020(membrane)	NM_016931	Hs.371036	17200123; 16987004; 16754784; 16563235; 16532036; 16324151; 16249442; 16230378; 16179589; 16019190; 15927447; 15883163; 15721269; 15706079; 15618545; 15572675; 15489334; 15356101; 15322091; 15256399; 15210697; 15155719; 15102091; 14966267; 14702039; 14670934; 12482831; 12477932; 11997235; 11376945; 11032835; 10869423
A_32_P106807	4.933	0.267436	27.6249	1.31917	166.423		chr8:67278954..67278895	8	THC2286599	Q9LN52 (Q9LN52) F18O14.18, partial (6%) [THC2286599]
A_32_P63182	4.921	0.289853	5407.96	1.42629	32500.9	NM_005313	chr15:41850693..41851050	15	PDIA3	Homo sapiens protein disulfide isomerase family A, member 3 (PDIA3), mRNA [NM_005313]	GO:0006118(electron transport);GO:0006606(protein-nucleus import);GO:0006621(protein retention in ER);GO:0007165(signal transduction)	GO:0003756(protein disulfide isomerase activity);GO:0004197(cysteine-type endopeptidase activity);GO:0004629(phospholipase C activity);GO:0005489(electron transporter activity);GO:0016853(isomerase activity)	GO:0005783(endoplasmic reticulum)	NM_005313	Hs.308709	17456022; 17188166; 17170699; 17150345; 17081065; 17061245; 17055437; 16962936; 16940051; 16368681; 16341674; 16303743; 16236267; 16193070; 16130169; 16002696; 15952740; 15896298; 15862831; 15606899; 15489334; 15451439; 15328618; 15236594; 14871899; 14871896; 14732712; 12665801; 12643545; 12477932; 12239218; 12235131; 12162574; 12060494; 12032078; 11842220; 11840567; 11832422; 10508608; 10436013;…	KEGG pathway: Antigen processing and presentation 04612
A_24_P923011	4.896	0.41861	9.25504	2.04932	55.3366	NM_000301	chr6:161125480..161128334	6	PLG	Homo sapiens plasminogen (PLG), mRNA [NM_000301]	GO:0006508(proteolysis and peptidolysis);GO:0007596(blood coagulation);GO:0008285(negative regulation of cell proliferation);GO:0009888(histogenesis);GO:0042730(fibrinolysis);GO:0050874(organismal physiological process)	GO:0003809(thrombin activity);GO:0004263(chymotrypsin activity);GO:0004283(plasmin activity);GO:0004295(trypsin activity);GO:0005509(calcium ion binding);GO:0008233(peptidase activity)	GO:0005615(extracellular space)	NM_000301	Hs.143436	17200769; 16790522; 16601838; 16478887; 16319056; 16229836; 16097950; 16087677; 16043488; 15911629; 15746964; 15677446; 15642732; 15613921; 15609351; 15529749; 15501816; 15489334; 15333838; 15321992; 15299951; 15220341; 15215240; 15211511; 15099286; 15090462; 14769799; 14764098; 14739293; 14739127; 14719094; 14678821; 14574404; 12876630; 12871329; 12736244; 12700073; 12697748; 12692411; 12646571;…	KEGG pathway: Complement and coagulation cascades 04610; KEGG pathway: Neuroactive ligand-receptor interaction 04080; Reactome Event:Hemostasis 109582
A_23_P347618	4.895	0.204332	199.519	1.0003	1192.92	NM_019891	chr1:232707833..232707774	1	ERO1LB	Homo sapiens ERO1-like beta (S. cerevisiae) (ERO1LB), mRNA [NM_019891]	GO:0006118(electron transport);GO:0006457(protein folding);GO:0006810(transport)	GO:0016491(oxidoreductase activity);GO:0051082(unfolded protein binding)	GO:0005783(endoplasmic reticulum);GO:0016020(membrane)	NM_019891	Hs.424926	16822866; 16677073; 16263699; 16012172; 15489334; 15161913; 12752442; 12477932; 11847130; 11707400; 10818100
A_23_P406341	4.892	0.837876	147.908	4.09916	883.77	NM_001001936	chr10:116045179..116045120	10	KIAA1914	Homo sapiens KIAA1914 (KIAA1914), transcript variant 1, mRNA [NM_001001936]				NM_001001936	Hs.501106	17412687; 15951569; 15489334; 15164054; 14702039; 12477932; 11572484
A_23_P42112	4.892	0.713183	26.0301	3.48896	155.526	NM_005299	chr6:167541403..167541344	6	GPR31	Homo sapiens G protein-coupled receptor 31 (GPR31), mRNA [NM_005299]	GO:0007165(signal transduction);GO:0007186(G-protein coupled receptor protein signaling pathway)	GO:0001584(rhodopsin-like receptor activity);GO:0004872(receptor activity)	GO:0005887(integral to plasma membrane)	NM_005299	Hs.248124	14574404; 12477932; 9205127
A_23_P320290	4.879	0.209081	7.41193	1.02014	44.1682	NM_178835	chr4:147043918..147043859	4	LOC152485	Homo sapiens hypothetical protein LOC152485 (LOC152485), mRNA [NM_178835]		GO:0003676(nucleic acid binding);GO:0008270(zinc ion binding)	GO:0005634(nucleus)	NM_178835	Hs.133916	16344560; 14702039; 12477932; 9373149
A_24_P605081	4.875	0.328185	11.9342	1.59974	71.0489	AL117474	chr9:120695282..120695341	9	LOC253039	Homo sapiens mRNA; cDNA DKFZp727C191 (from clone DKFZp727C191). [AL117474]					Hs.131417
A_23_P57304	4.873	0.260203	645.457	1.26788	3841.2	NM_006134	chr21:33762988..33761265	21	TMEM50B	Homo sapiens transmembrane protein 50B (TMEM50B), mRNA [NM_006134]	GO:8150(biological_process)	GO:0005554(molecular function unknown)	GO:0016021(integral to membrane)	NM_006134	Hs.433668	15489334; 12975309; 12477932; 11256614; 10830953; 10077530
A_32_P2730	4.871	0.292908	630.4	1.42679	3750.39	BC005081	chr1:153424647..153424588	1	BCAN	Homo sapiens brevican, mRNA (cDNA clone IMAGE:3618761), partial cds. [BC005081]	GO:0007155(cell adhesion)	GO:0005529(sugar binding);GO:0005540(hyaluronic acid binding)	GO:0016020(membrane)		Hs.516904	16061654; 15489334; 14741698; 14702039; 14550776; 14522884; 12975309; 12477932; 11873941; 11054543; 11038354; 10986281; 9294172; 7592978
A_23_P42868	4.868	0.399359	23.8407	1.94406	141.742	NM_000596	chr7:45706206..45706265	7	IGFBP1	Homo sapiens insulin-like growth factor binding protein 1 (IGFBP1), transcript variant 1, mRNA [NM_000596]	GO:0001558(regulation of cell growth);GO:0007165(signal transduction)	GO:0005520(insulin-like growth factor binding)	GO:0005576(extracellular region);GO:0005615(extracellular space)	NM_000596	Hs.401316	17341623; 17113753; 17062566; 16973813; 16924115; 16868142; 16809446; 16776662; 16687408; 16338475; 16337840; 16306374; 16293667; 16222695; 16118248; 16041536; 16002526; 15987847; 15987820; 15972819; 15959422; 15890677; 15797461; 15736102; 15613433; 15598684; 15489334; 15166120; 15070959; 15070833; 14764802; 14726451; 14718574; 14715837; 14624764; 14568572; 12933666; 12882925; 12870155; 12861174;…
A_32_P83047	4.854	0.300799	5.64783	1.46007	33.4821	BC073918	chr17:38731140..38729120	17	BC073918	Homo sapiens cDNA clone IMAGE:5169062, partial cds. [BC073918]				XM_373734	Hs.546898
A_32_P14881	4.831	0.724084	15.5442	3.49806	91.7152	CR609588	chr21:43603420..43603361	21	CR609588	full-length cDNA clone CS0DD009YL11 of Neuroblastoma Cot 50-normalized of Homo sapiens (human). [CR609588]					Hs.517319
A_32_P25357	4.81	0.33707	421.412	1.62147	2475.87	NM_004933	chr16:87789340..87789399	16	CDH15	Homo sapiens cadherin 15, M-cadherin (myotubule) (CDH15), mRNA [NM_004933]	GO:0007155(cell adhesion);GO:0007156(homophilic cell adhesion)	GO:0005509(calcium ion binding);GO:0005515(protein binding)	GO:0005886(plasma membrane);GO:0016021(integral to membrane)	NM_004933	Hs.148090	15489334; 12634428; 12477932; 12052883; 11136230; 11058098; 10861224; 9615235; 9545347; 9168809; 9030594; 8059975; 1840697; 1427864	KEGG pathway: Cell adhesion molecules (CAMs) 04514
A_23_P414899	4.794	0.544033	128.647	2.60788	753.171	NM_018259	chr11:43421674..43422204	11	TTC17	Homo sapiens tetratricopeptide repeat domain 17 (TTC17), mRNA [NM_018259]		GO:0005488(binding)		NM_018259	Hs.191186	15761153; 15489334; 14702039; 12477932
A_24_P100228	4.776	0.214097	451.999	1.02263	2636.81	NM_005080	chr22:27517719..27517660	22	XBP1	Homo sapiens X-box binding protein 1 (XBP1), mRNA [NM_005080]	GO:0006350(transcription);GO:0006355(regulation of transcription, DNA-dependent);GO:0006955(immune response)	GO:0003700(transcription factor activity)	GO:0005634(nucleus)	NM_005080	Hs.437638	17418411; 17034899; 17026957; 16461360; 16381901; 16342282; 16154272; 16002735; 15882996; 15598891; 15489336; 15489334; 15461802; 15351732; 15184063; 15149721; 15063770; 14702039; 14634507; 14576841; 12954762; 12949534; 12805554; 12713871; 12586069; 12477932; 12067985; 11813207; 11779464; 11076863; 10652269; 10591208; 9563853; 8657566; 8349596; 2321018; 2196176; 1903538; 1718857
A_24_P93051	4.772	1.01351	42.3169	4.83663	246.64	XM_499455	chr7:87913493..87913552	7	LOC442709	PREDICTED: Homo sapiens similar to Eukaryotic translation elongation factor 1 alpha 1 (LOC442709), mRNA [XM_499455]				XM_499455	Hs.535192
A_24_P340498	4.741	0.726002	35.7334	3.44207	206.914	AX721264	chr12:123945074..123945015	12	AX721264	Sequence 224 from Patent WO0220754. [AX721264]
A_23_P88106	4.731	0.420531	17.2481	1.98965	99.6676	AK092739	chr13:112800332..112800391	13	MCF2L	Homo sapiens cDNA FLJ35420 fis, clone SMINT2001183. [AK092739]	GO:0006118(electron transport);GO:0007242(intracellular signaling cascade)	GO:0005085(guanyl-nucleotide exchange factor activity);GO:0005489(electron transporter activity)	GO:5622(intracellular)		Hs.170422	15531584; 15157669; 14702039; 14701795; 12477932; 12376551; 12147231; 12006984; 11889037; 9205841; 7957046	Reactome Event:Signaling by Rho GTPases 194315
A_23_P32233	4.715	0.162671	207.144	0.76697	1192.82	NM_004235	chr9:107327663..107327604	9	KLF4	Homo sapiens Kruppel-like factor 4 (gut) (KLF4), mRNA [NM_004235]	GO:0006350(transcription);GO:0007500(mesodermal cell fate determination);GO:0008285(negative regulation of cell proliferation);GO:0045892(negative regulation of transcription, DNA-dependent)	GO:0003676(nucleic acid binding);GO:0003700(transcription factor activity);GO:0008270(zinc ion binding);GO:0016563(transcriptional activator activity);GO:0016564(transcriptional repressor activity);GO:0046872(metal ion binding)	GO:0005634(nucleus)	NM_004235	Hs.376206	17017123; 16632465; 16507986; 16372018; 15806166; 15805274; 15674344; 15561714; 15489334; 15102675; 15051827; 15031282; 14724568; 14702039; 14670968; 14627709; 12919939; 12901861; 12853980; 12776194; 12581631; 12477932; 12439907; 12427745; 12297499; 10431239; 10392904; 9422764; 8940147; 8702718
A_24_P854896	4.713	0.25792	15.0126	1.21563	86.4183	CR615261	chr4:84174090..84174031	4	CR615261	full-length cDNA clone CS0DI076YA24 of Placenta Cot 25-normalized of Homo sapiens (human). [CR615261]					Hs.370024
A_23_P142974	4.701	0.208382	22.7984	0.979504	130.883	NM_001007231	chr2:68965372..68965431	2	ARHGAP25	Homo sapiens Rho GTPase activating protein 25 (ARHGAP25), transcript variant 1, mRNA [NM_001007231]	GO:7165(signal transduction)	GO:0005096(GTPase activator activity)	GO:5622(intracellular)	NM_001007231	Hs.531807	15489334; 15254788; 12477932; 7584044
A_23_P329924	4.697	0.339597	23.9854	1.59494	137.581	NM_177551	chr12:121712635..121712576	12	GPR109A	Homo sapiens G protein-coupled receptor 109A (GPR109A), mRNA [NM_177551]	GO:0007186(G-protein coupled receptor protein signaling pathway)	GO:0001584(rhodopsin-like receptor activity);GO:0004872(receptor activity);GO:0045028(purinergic nucleotide receptor activity, G-protein coupled)	GO:0016021(integral to membrane)	NM_177551	Hs.524812	16674924; 16018973; 15489334; 12646212; 12522134; 12477932; 12044878
A_32_P194115	4.69	0.979035	41.438	4.59149	237.349	NM_015374	chr22:37456519..37456460	22	UNC84B	Homo sapiens unc-84 homolog B (C. elegans) (UNC84B), mRNA [NM_015374]	GO:0007052(mitotic spindle organization and biogenesis);GO:0007097(nuclear migration)	GO:0008017(microtubule binding)	GO:0005635(nuclear membrane);GO:0016021(integral to membrane)	NM_015374	Hs.517622	17132086; 17081983; 16381901; 15489336; 15489334; 15461802; 14615979; 12958361; 12477932; 12393179; 12239280; 11230166; 11076863; 10818110; 10591208; 10508607; 10375507; 9734811
A_32_P59693	4.683	0.456515	14.9875	2.13786	85.7206	BX091769	chr8:38677711..38677652	8	BX091769	BX091769 Soares_NSF_F8_9W_OT_PA_P_S1 Homo sapiens cDNA clone IMAGp998M013967 ; IMAGE:1565736, mRNA sequence [BX091769]					Hs.276379
A_32_P385587	4.679	0.333866	48.3629	1.56213	276.369	NM_000032	chrX:54918585..54918526	23	ALAS2	Homo sapiens aminolevulinate, delta-, synthase 2 (sideroblastic/hypochromic anemia) (ALAS2), nuclear gene encoding mitochondrial protein, mRNA [NM_000032]	GO:0006783(heme biosynthesis);GO:0009058(biosynthesis)	GO:0003870(5-aminolevulinate synthase activity);GO:0008415(acyltransferase activity);GO:0016769(transferase activity, transferring nitrogenous groups)	GO:0005739(mitochondrion)	NM_000032	Hs.522666	16234850; 16121195; 15772651; 15166166; 14643893; 12663458; 12477932; 12393718; 12031592; 10727444; 10577279; 10029606; 9858242; 9642238; 8107717; 2347585; 2263504; 2050125; 1939222; 1577484; 1570328	KEGG pathway: Glycine, serine and threonine metabolism 00260; KEGG pathway: Porphyrin and chlorophyll metabolism 00860; Reactome Event:Porphyrin metabolism 189445
A_23_P99883	4.671	0.257549	9078.52	1.20305	51793	NM_005313	chr15:41849773..41850025	15	PDIA3	Homo sapiens protein disulfide isomerase family A, member 3 (PDIA3), mRNA [NM_005313]	GO:0006118(electron transport);GO:0006606(protein-nucleus import);GO:0006621(protein retention in ER);GO:0007165(signal transduction)	GO:0003756(protein disulfide isomerase activity);GO:0004197(cysteine-type endopeptidase activity);GO:0004629(phospholipase C activity);GO:0005489(electron transporter activity);GO:0016853(isomerase activity)	GO:0005783(endoplasmic reticulum)	NM_005313	Hs.308709	17456022; 17188166; 17170699; 17150345; 17081065; 17061245; 17055437; 16962936; 16940051; 16368681; 16341674; 16303743; 16236267; 16193070; 16130169; 16002696; 15952740; 15896298; 15862831; 15606899; 15489334; 15451439; 15328618; 15236594; 14871899; 14871896; 14732712; 12665801; 12643545; 12477932; 12239218; 12235131; 12162574; 12060494; 12032078; 11842220; 11840567; 11832422; 10508608; 10436013;…	KEGG pathway: Antigen processing and presentation 04612
A_24_P314290	4.664	1.05065	32.7811	4.90029	186.733		chr22:043593518..043593459	22	A_24_P314290
A_23_P200960	4.656	0.365699	10.6458	1.70279	60.5407	NM_001017922	chr1:42978541..42978600	1	ERMAP	Homo sapiens erythroblast membrane-associated protein (ERMAP), transcript variant 1, mRNA [NM_001017922]			GO:16021(integral to membrane); GO:5886(plasma membrane)	NM_001017922	Hs.439437	16710414; 16371048; 15660834; 15489334; 15469845; 14702039; 12477932; 12393480; 11783959; 11549310; 6459052; 118583
A_24_P710681	4.656	0.211703	36.972	0.985658	210.234		chr1:146644712..146644771	1	THC2338129	BX106493 BX106493 Soares_parathyroid_tumor_NbHPA Homo sapiens cDNA clone IMAGp998H19725 ; IMAGE:320706, mRNA sequence [BX106493]					Hs.55468
A_23_P145053	4.652	0.208715	161.75	0.970922	918.984	NM_016262	chr6:112502698..112502639	6	TUBE1	Homo sapiens tubulin, epsilon 1 (TUBE1), mRNA [NM_016262]	GO:0007018(microtubule-based movement);GO:0007098(centrosome cycle);GO:0051258(protein polymerization)	GO:0000166(nucleotide binding);GO:0003924(GTPase activity);GO:0005200(structural constituent of cytoskeleton);GO:0005525(GTP binding)	GO:0000242(pericentriolar material);GO:0005874(microtubule);GO:0043234(protein complex)	NM_016262	Hs.34851	15489334; 12477932; 10620804
A_23_P33356	4.627	0.280869	25.5913	1.29946	144.605	AF261918	chr3:64575711..64575652	3	ADAMTS9	Homo sapiens disintegrin metalloproteinase with thrombospondin repeats (ADAMTS9) mRNA, complete cds. [AF261918]	GO:0006516(glycoprotein catabolism);GO:0007275(development)	GO:0004222(metalloendopeptidase activity);GO:0008270(zinc ion binding);GO:0046872(metal ion binding)	GO:0005578(extracellular matrix (sensu Metazoa))			16799631; 16537537; 16507336; 15599946; 14702039; 12514189; 12477932; 11167130; 10936055; 10718198
A_32_P226605	4.625	0.29771	43.628	1.37701	246.458	AK057177	chr22:39929989..39929930	22	L3MBTL2	Homo sapiens cDNA FLJ32615 fis, clone STOMA2000148. [AK057177]	GO:0006355(regulation of transcription, DNA-dependent);GO:0016568(chromatin modification)	GO:0003714(transcription corepressor activity);GO:0046872(metal ion binding)	GO:0005634(nucleus)		Hs.517641	16381901; 16189514; 15489336; 15489334; 15461802; 14702039; 12477932; 12004135; 11682070; 11230166; 11076863; 10591208
A_32_P98072	4.624	0.353588	13.9685	1.63494	78.8833	CR602107	chr1:148891998..148891939	1	CR602107	full-length cDNA clone CS0DI027YJ05 of Placenta Cot 25-normalized of Homo sapiens (human). [CR602107]					Hs.432416
A_23_P19663	4.617	0.309068	2806.97	1.42687	15827	NM_001901	chr6:132311882..132311823	6	CTGF	Homo sapiens connective tissue growth factor (CTGF), mRNA [NM_001901]	GO:0001558(regulation of cell growth);GO:0006260(DNA replication);GO:0006928(cell motility);GO:0007155(cell adhesion);GO:0008544(epidermis development);GO:0009611(response to wounding)	GO:0005515(protein binding);GO:0005520(insulin-like growth factor binding);GO:0008201(heparin binding)	GO:0005578(extracellular matrix (sensu Metazoa));GO:0005615(extracellular space);GO:0005625(soluble fraction);GO:0005886(plasma membrane)	NM_001901	Hs.410037	17437852; 17375628; 17239853; 17239539; 17224075; 17192487; 17170128; 17116388; 17093396; 16899928; 16889607; 16877704; 16820572; 16813525; 16790529; 16731742; 16684954; 16571622; 16543635; 16528248; 16501850; 16482098; 16457822; 16373901; 16344560; 16291159; 16270194; 16247469; 16204411; 16186174; 16044512; 15956925; 15950619; 15941869; 15940639; 15857887; 15820145; 15761249; 15761189; 15703175;…
A_23_P322845	4.595	0.213994	404.442	0.983242	2269.6	BC033025	chr8:38240152..38240093	8	PPAPDC1B	Homo sapiens HTPAP protein, mRNA (cDNA clone MGC:32924 IMAGE:5267610), complete cds. [BC033025]					Hs.437179	16261160; 12477932
A_32_P87191	4.582	0.352417	11.5867	1.61472	64.8384	BC044845	chr16:27209210..27209269	16	BC044845	Homo sapiens, clone IMAGE:5166210, mRNA. [BC044845]					Hs.434412
A_24_P538459	4.569	0.383918	9.94177	1.75404	55.4751	AF076205	chr22:20710368..20710427	22	AF076205	Homo sapiens rheumatoid arthritis patient C355-6, immunoglobulin lambda light chain variable region (V4b) mRNA, partial cds. [AF076205]					Hs.449574
A_32_P5086	4.565	0.937793	29.4701	4.28063	164.291	BU632168	chr9:121181411..121181470	9	BU632168	BU632168 UI-H-FE1-bea-d-23-0-UI.s1 NCI_CGAP_FE1 Homo sapiens cDNA clone UI-H-FE1-bea-d-23-0-UI 3', mRNA sequence [BU632168]					Hs.253903
A_24_P631948	4.563	0.987034	59.1505	4.50427	329.673		chrX:097313559..097313618	23	A_24_P631948
A_32_P196263	4.562	0.38297	164.687	1.74718	917.627	NM_182920	chr3:64476688..64476629	3	ADAMTS9	Homo sapiens a disintegrin-like and metalloprotease (reprolysin type) with thrombospondin type 1 motif, 9 (ADAMTS9), mRNA [NM_182920]	GO:0006516(glycoprotein catabolism);GO:0007275(development)	GO:0004222(metalloendopeptidase activity);GO:0008270(zinc ion binding);GO:0046872(metal ion binding)	GO:0005578(extracellular matrix (sensu Metazoa))	NM_182920	Hs.476604	16799631; 16537537; 16507336; 15599946; 14702039; 12514189; 12477932; 11167130; 10936055; 10718198
A_23_P434948	4.56	0.416557	16.3595	1.8995	91.1107	NM_024979	chr13:112792392..112792451	13	MCF2L	Homo sapiens MCF.2 cell line derived transforming sequence-like (MCF2L), mRNA [NM_024979]	GO:0006118(electron transport);GO:0007242(intracellular signaling cascade)	GO:0005085(guanyl-nucleotide exchange factor activity);GO:0005489(electron transporter activity)	GO:5622(intracellular)	NM_024979	Hs.170422	15531584; 15157669; 14702039; 14701795; 12477932; 12376551; 12147231; 12006984; 11889037; 9205841; 7957046	Reactome Event:Signaling by Rho GTPases 194315
A_23_P47125	4.554	0.286433	5.77763	1.30453	32.1376	NM_153444	chr11:7774498..7774439	11	OR5P2	Homo sapiens olfactory receptor, family 5, subfamily P, member 2 (OR5P2), mRNA [NM_153444]	GO:0007165(signal transduction);GO:0007186(G-protein coupled receptor protein signaling pathway);GO:0007600(sensory perception);GO:0007608(perception of smell)	GO:0004872(receptor activity);GO:0004984(olfactory receptor activity)	GO:0016021(integral to membrane)	NM_153444	Hs.351824	15489334; 14983052; 12477932; 11705801
A_23_P357504	4.55	0.40446	62.9038	1.84009	349.522		chrX:264948..265007	23	ENST00000328520	Q765F0 (Q765F0) PreC/core protein, partial (13%) [THC2251776]
A_24_P390650	4.543	0.804759	27.851	3.65583	154.523	NM_173621	chr17:8066542..8066483	17	FLJ34790	Homo sapiens hypothetical protein FLJ34790 (FLJ34790), mRNA [NM_173621]				NM_173621	Hs.121692
A_23_P64247	4.539	0.599094	346.622	2.71928	1921.53	BC033000	chr11:43422465..43422524	11	TTC17	Homo sapiens tetratricopeptide repeat domain 17, mRNA (cDNA clone MGC:26168 IMAGE:4830377), complete cds. [BC033000]		GO:0005488(binding)			Hs.191186	15761153; 15489334; 14702039; 12477932
A_32_P129269	4.532	0.465916	171.819	2.11139	950.964		chr5:237724..237783	5	ENST00000283426	Homo sapiens mRNA for KIAA1909 protein, partial cds. [AB067496]					Hs.127804
A_23_P128817	4.506	0.346499	568.614	1.5613	3129.22	NM_004563	chr14:23639241..23641839	14	PCK2	Homo sapiens phosphoenolpyruvate carboxykinase 2 (mitochondrial) (PCK2), nuclear gene encoding mitochondrial protein, transcript variant 1, mRNA [NM_004563]	GO:0006094(gluconeogenesis)	GO:0000166(nucleotide binding);GO:0004611(phosphoenolpyruvate carboxykinase activity);GO:0004613(phosphoenolpyruvate carboxykinase (GTP) activity);GO:0005525(GTP binding);GO:0016829(lyase activity);GO:0030145(manganese ion binding)	GO:0005739(mitochondrion)	NM_004563	Hs.75812	17097062; 15489334; 15315819; 12477932; 9657976; 8645161	KEGG pathway: Adipocytokine signaling pathway 04920; KEGG pathway: Citrate cycle (TCA cycle) 00020; KEGG pathway: Insulin signaling pathway 04910; KEGG pathway: PPAR signaling pathway 03320; KEGG pathway: Pyruvate metabolism 00620
A_23_P139192	4.498	1.19323	23.7359	5.36711	130.393	NM_012202	chr11:62232383..62232442	11	GNG3	Homo sapiens guanine nucleotide binding protein (G protein), gamma 3 (GNG3), mRNA [NM_012202]	GO:0007165(signal transduction);GO:0007186(G-protein coupled receptor protein signaling pathway)	GO:0004871(signal transducer activity)	GO:0005834(heterotrimeric G-protein complex)	NM_012202	Hs.179915	15489334; 15314181; 15078334; 12486123; 12477932; 11294873; 10819326; 10644457; 10075696; 9003074; 8636150; 8550614; 7822269	KEGG pathway: Taste transduction 04742; Reactome Event:Energy Metabolism 163685
A_32_P45485	4.473	0.385009	17.3644	1.72224	94.867	BC035180	chr2:64661436..64661377	2	BC035180	Homo sapiens cDNA clone IMAGE:5266242, partial cds. [BC035180]					Hs.187018
A_23_P44155	4.47	0.894037	46.3826	3.99591	253.191	NM_198196	chr3:112853714..112853773	3	CD96	Homo sapiens CD96 antigen (CD96), transcript variant 1, mRNA [NM_198196]	GO:0006955(immune response);GO:0007155(cell adhesion)	GO:5515(protein binding)	GO:0005886(plasma membrane);GO:0005887(integral to plasma membrane)	NM_198196	Hs.142023	15034010; 12477932; 9845376; 1313846
A_24_P105391	4.465	0.350012	32.7325	1.56296	178.516	NM_001017922	chr1:42979127..42979186	1	ERMAP	Homo sapiens erythroblast membrane-associated protein (ERMAP), transcript variant 1, mRNA [NM_001017922]			GO:16021(integral to membrane); GO:5886(plasma membrane)	NM_001017922	Hs.439437	16710414; 16371048; 15660834; 15489334; 15469845; 14702039; 12477932; 12393480; 11783959; 11549310; 6459052; 118583
A_23_P363878	4.464	1.10856	51.3462	4.94891	279.957	NM_144629	chr2:198261629..198261570	2	C2orf11	Homo sapiens chromosome 2 open reading frame 11 (C2orf11), mRNA [NM_144629]		GO:0003824(catalytic activity)	GO:16020(membrane)	NM_144629	Hs.350388	15815621; 15489334; 14702039; 12477932
A_23_P13713	4.447	0.405634	343.856	1.80392	1867.64	NM_006262	chr12:47978579..47978638	12	PRPH	Homo sapiens peripherin (PRPH), mRNA [NM_006262]		GO:0005198(structural molecule activity)	GO:0005882(intermediate filament)	NM_006262	Hs.37044	16787413; 16189514; 15489334; 14702039; 14675609; 12477932; 12403814; 12358815; 12223549; 10728817; 9453548; 9414188; 9085149; 8381395; 7976309; 7806235; 7622044; 1986862; 1378416	KEGG pathway: Cell Communication 01430
A_32_P194740	4.442	0.353965	8.85492	1.5722	48.0359		chr1:027550397..027550456	1	A_32_P194740
A_32_P60709	4.441	0.778264	31.5708	3.45611	171.23		chr8:41554223..41554164	8	THC2406514
A_23_P210690	4.411	0.181674	10607.2	0.801441	57149.5	NM_021158	chr20:326107..326166	20	TRIB3	Homo sapiens tribbles homolog 3 (Drosophila) (TRIB3), mRNA [NM_021158]	GO:0000187(activation of MAPK activity);GO:0006350(transcription);GO:0006355(regulation of transcription, DNA-dependent);GO:0006468(protein amino acid phosphorylation);GO:0006469(negative regulation of protein kinase activity);GO:0006915(apoptosis)	GO:0003714(transcription corepressor activity);GO:0004674(protein serine/threonine kinase activity);GO:0004860(protein kinase inhibitor activity);GO:0005515(protein binding);GO:0005524(ATP binding);GO:0019901(protein kinase binding)	GO:0005634(nucleus)	NM_021158	Hs.516826	17112672; 16966378; 16887816; 16715410; 16169070; 16129579; 16123373; 15781252; 15775988; 15489334; 15299019; 14702039; 13679039; 12791994; 12743605; 12736262; 12477932; 11780052; 9373149; 8125298	Reactome Event:Signaling by insulin receptor 74752
A_24_P315120	4.409	0.663545	26.3752	2.92578	142.036	NM_001855	chr9:98908723..98908782	9	COL15A1	Homo sapiens collagen, type XV, alpha 1 (COL15A1), mRNA [NM_001855]	GO:0001525(angiogenesis);GO:0006817(phosphate transport);GO:0007155(cell adhesion);GO:0030154(cell differentiation)	GO:0005198(structural molecule activity);GO:0005515(protein binding)	GO:0005578(extracellular matrix (sensu Metazoa));GO:0005582(collagen type XV);GO:0005737(cytoplasm)	NM_001855	Hs.409034	15164053; 14702039; 11937714; 11068203; 10891348; 10791950; 10049780; 9651385; 9176399; 8929352; 8307960; 8106446; 1427836; 1279671; 16354180
A_24_P637257	4.407	0.833831	18.9926	3.67485	102.23	BX537532	chrX:56727368..56727424	23	LOC550643	Homo sapiens mRNA; cDNA DKFZp686L07201 (from clone DKFZp686L07201). [BX537532]					Hs.355559	12477932
A_23_P166899	4.402	0.274858	6366.85	1.20983	34227.5	NM_016306	chr3:187784966..187785025	3	DNAJB11	Homo sapiens DnaJ (Hsp40) homolog, subfamily B, member 11 (DNAJB11), mRNA [NM_016306]	GO:0006457(protein folding)	GO:0031072(heat shock protein binding);GO:0051082(unfolded protein binding)	GO:0005783(endoplasmic reticulum)	NM_016306	Hs.317192	16303743; 16236267; 16169070; 16130169; 15544163; 15525676; 15489334; 15195998; 14702039; 12975309; 12477932; 12475965; 11584023; 11147971; 10827079
A_23_P122216	4.382	0.29335	6.31199	1.28534	33.7777	NM_002317	chr5:121433744..121433685	5	LOX	Homo sapiens lysyl oxidase (LOX), mRNA [NM_002317]	GO:0006464(protein modification);GO:0007169(transmembrane receptor protein tyrosine kinase signaling pathway)	GO:0004720(protein-lysine 6-oxidase activity);GO:0005507(copper ion binding);GO:0016491(oxidoreductase activity);GO:0046872(metal ion binding)	GO:0005578(extracellular matrix (sensu Metazoa))	NM_002317	Hs.102267	16642001; 16533769; 16440329; 16357151; 16251195; 16023247; 15843371; 15609325; 15489334; 15374948; 15273433; 15137057; 15110773; 12820424; 12750963; 12686141; 12577300; 12477932; 12452073; 11916256; 11807790; 11675877; 11642359; 10391127; 9111998; 8636146; 8442432; 8100215; 8082810; 7902322; 7706256; 6912069; 6147899; 6144680; 6127904; 3120785; 2874833; 2863189; 1685472; 1683640; 1357535; 1352776
A_24_P84781	4.37	1.04718	29.8265	4.57604	159.186	AK021933	chr7:193822..193763	7	AK021933	Homo sapiens cDNA FLJ11871 fis, clone HEMBA1007052. [AK021933]					Hs.552132
A_32_P176819	4.36	0.305199	10.3153	1.33066	54.9283	NR_002174	chr6:25189588..25189529	6	CMAH	Homo sapiens cytidine monophosphate-N-acetylneuraminic acid hydroxylase (CMP-N-acetylneuraminate monooxygenase) (CMAH) on chromosome 6 [NR_002174]	GO:8150(biological_process)	GO:30338(CMP-N-acetylneuraminate monooxygenase activity)	GO:5737(cytoplasm)	NR_002174	Hs.484918	14574404; 12477932; 12192086; 11562455; 11522390; 9786333; 9751737; 9675135; 9624188; 7608218
A_24_P147461	4.358	0.247581	55.1279	1.07888	293.399	NM_198833	chr18:59798117..59799958	18	SERPINB8	Homo sapiens serine (or cysteine) proteinase inhibitor, clade B (ovalbumin), member 8 (SERPINB8), transcript variant 2, mRNA [NM_198833]		GO:0004867(serine-type endopeptidase inhibitor activity);GO:0005515(protein binding)	GO:0005829(cytosol)	NM_198833	Hs.368077	16493485; 12477932; 12417609; 9442015; 9417904; 9402754; 9268635; 8761950; 8530382
A_23_P256473	4.35	0.39583	655.269	1.72178	3481.14	NM_006379	chr7:80017122..80017063	7	SEMA3C	Homo sapiens sema domain, immunoglobulin domain (Ig), short basic domain, secreted, (semaphorin) 3C (SEMA3C), mRNA [NM_006379]	GO:0006955(immune response);GO:0007169(transmembrane receptor protein tyrosine kinase signaling pathway);GO:0007275(development);GO:0042493(response to drug)	GO:30215(semaphorin receptor binding)	GO:5615(extracellular space)	NM_006379	Hs.269109	15609325; 15489334; 15077297; 12853948; 12730958; 12690205; 12477932; 12174914; 9405678; 9331348; 9168980; 8889548; 7829101; 7748561	KEGG pathway: Axon guidance 04360
A_24_P603453	4.331	0.370279	34.1394	1.60358	180.572		chr14:081198058..081198117	14	A_24_P603453
A_23_P5626	4.322	1.067	26.3409	4.61136	139.036		chr2:241264954..241265013	2	A_23_P5626
A_24_P127411	4.302	0.943929	36.0017	4.06059	189.15	BC043218	chr22:36072808..36072749	22	BC043218	Homo sapiens cDNA clone IMAGE:5295323, partial cds. [BC043218]					Hs.548613
A_23_P13232	4.299	0.435926	7.34081	1.87387	38.5394		chr11:133770081..133770022	11	A_23_P13232
A_23_P61466	4.294	0.499761	14.3188	2.14596	75.093	NM_174941	chr12:7412816..7412022	12	M160	Homo sapiens scavenger receptor cysteine-rich type 1 protein M160 (M160), mRNA [NM_174941]		GO:0004872(receptor activity);GO:0005044(scavenger receptor activity)	GO:0016020(membrane)	NM_174941	Hs.49636	16344560; 15340161; 12975309; 12477932; 11124526; 11086079
A_23_P62634	4.276	1.00562	25.0931	4.30051	131.06	NM_138617	chr1:25442336..25442277	1	RHCE	Homo sapiens Rhesus blood group, CcEe antigens (RHCE), transcript variant 4, mRNA [NM_138617]	GO:0006810(transport)	GO:0005215(transporter activity)	GO:0005887(integral to plasma membrane);GO:0016020(membrane);GO:0016021(integral to membrane)	NM_138617	Hs.449968	16584906; 16563829; 15373666; 15023184; 14996199; 14996197; 12857961; 12477932; 12393640; 12201845; 12084173; 12084172; 11902138; 11861637; 11724987; 11493738; 11380456; 11161244; 10938938; 10924335; 10627438; 9657769; 9490704; 9087447; 8900235; 8889548; 8822955; 8808597; 8220426; 8188244; 7916743; 3146980; 3135863; 2123099; 2045679; 1907207; 1900257; 1898705; 1696722; 1438298; 1379850
A_24_P375819	4.268	0.355308	57.8544	1.51656	301.596		chr12:13046314..13046373	12	ENST00000331998	Homo sapiens serotonin-7 receptor pseudogene, complete sequence. [U86813]	GO:0007165(signal transduction);GO:0007186(G-protein coupled receptor protein signaling pathway)	GO:0001584(rhodopsin-like receptor activity);GO:0004872(receptor activity)	GO:0016021(integral to membrane)		Hs.132660
A_23_P73413	4.266	0.487461	18.3824	2.07974	95.7862	NM_052832	chr8:92479183..92479242	8	SLC26A7	Homo sapiens solute carrier family 26, member 7 (SLC26A7), transcript variant 1, mRNA [NM_052832]	GO:0006810(transport)	GO:0005215(transporter activity)	GO:0016021(integral to membrane)	NM_052832	Hs.354013	16524946; 15956810; 15284286; 14702039; 12965893; 12736153; 12477932; 11834742; 11829495; 11581495
A_32_P217261	4.259	0.201496	8.6713	0.858093	45.1008	AK023660	chr16:79189418..79189359	16	AK023660	Homo sapiens cDNA FLJ13598 fis, clone PLACE1009921. [AK023660]					Hs.60257
A_24_P896978	4.258	0.367006	9.00373	1.56268	46.8222		chr1:220492259..220501280	1	THC2313033
A_23_P255389	4.246	1.29249	20.5483	5.48848	106.569	NM_030903	chr6:29120443..29120384	6	OR2W1	Homo sapiens olfactory receptor, family 2, subfamily W, member 1 (OR2W1), mRNA [NM_030903]	GO:0007165(signal transduction);GO:0007186(G-protein coupled receptor protein signaling pathway);GO:0007600(sensory perception);GO:0007608(perception of smell)	GO:0004872(receptor activity);GO:0004984(olfactory receptor activity)	GO:0016021(integral to membrane)	NM_030903	Hs.553526	15489334; 14983052; 14574404; 12477932; 12213199
A_23_P71258	4.243	0.436701	251.424	1.85288	1302.88	NM_057096	chr7:99102135..99102194	7	CYP3A43	Homo sapiens cytochrome P450, family 3, subfamily A, polypeptide 43 (CYP3A43), transcript variant 3, mRNA [NM_057096]	GO:0006118(electron transport);GO:0006805(xenobiotic metabolism);GO:0006810(transport)	GO:0005506(iron ion binding);GO:0016712(oxidoreductase activity, acting on paired donors, with incorporation or reduction of molecular oxygen, reduced flavin or flavoprotein as one donor, and incorporation of one atom of oxygen);GO:0020037(heme binding);GO:0046872(metal ion binding);GO:0050381(unspecific monooxygenase activity)	GO:0005624(membrane fraction);GO:0005783(endoplasmic reticulum);GO:0005792(microsome);GO:0016020(membrane)	NM_057096	Hs.306220	16848237; 16314882; 15894682; 14759258; 14695544; 12853948; 12477932; 11726664; 11266076; 11243885; 11160876; 11137287; 9890157	KEGG pathway: Linoleic acid metabolism 00591; KEGG pathway: Metabolism of xenobiotics by cytochrome P450 00980; KEGG pathway: gamma-Hexachlorocyclohexane degradation 00361
A_32_P129200	4.229	0.724603	18.8398	3.0641	97.2999	NM_153184	chr3:86198852..86198911	3	IGSF4D	Homo sapiens immunoglobulin superfamily, member 4D (IGSF4D), mRNA [NM_153184]				NM_153184	Hs.333991	16311015; 12477932; 8889548
A_23_P1331	4.222	0.300581	19.953	1.26914	102.894	NM_005203	chr10:71388817..71388876	10	COL13A1	Homo sapiens collagen, type XIII, alpha 1 (COL13A1), transcript variant 1, mRNA [NM_005203]	GO:0006817(phosphate transport)	GO:0005201(extracellular matrix structural constituent)	GO:0005600(collagen type XIII);GO:0005737(cytoplasm);GO:0005886(plasma membrane)	NM_005203	Hs.211933	12832406; 11956183; 10865988; 10713152; 10429945; 9624150; 8246446; 3547403; 2767682; 2459707; 1894651; 1698771; 1447210; 1447209
A_24_P917711	4.214	0.236068	13.5414	0.994719	69.6885	NM_005399	chr1:143852958..143852899	1	PRKAB2	Homo sapiens protein kinase, AMP-activated, beta 2 non-catalytic subunit (PRKAB2), mRNA [NM_005399]	GO:0006633(fatty acid biosynthesis);GO:0007165(signal transduction)	GO:5515(protein binding)		NM_005399	Hs.50732	17353931; 16710414; 16344560; 15489334; 15058305; 14702039; 12490143; 12477932; 12433937; 11752456; 10698692; 9575201; 9224708; 8889548; 8626596; 8621499; 8557660	KEGG pathway: Adipocytokine signaling pathway 04920; KEGG pathway: Insulin signaling pathway 04910; Reactome Event:Energy Metabolism 163685
A_32_P193347	4.203	0.816927	39.8822	3.43368	204.733		chr1:175284447..175284388	1	THC2343771
A_24_P935839	4.202	0.604708	149.638	2.5412	768.013	S75105	chr6:102623989..102624048	6	S75105	GRIK2=GluR6 kainate receptor {3' untranslated region, TAA trinucleotide repeats} [human, caudate/putamen, mRNA Partial, 540 nt]. [S75105]	GO:7215(glutamate signaling pathway); GO:31557(induction of programmed cell death in response to chemical stimulus); GO:6811(ion transport); GO:51402(neuron apoptosis); GO:50806(positive regulation of synaptic transmission); GO:48172(regulation of short-term neuronal synaptic plasticity)	GO:5234(glutamate-gated ion channel activity); GO:5216(ion channel activity); GO:15277(kainate selective glutamate receptor activity); GO:4872(receptor activity)	GO:5887(integral to plasma membrane); GO:45211(postsynaptic membrane)		Hs.486040	17167233; 16959037; 15537878; 15305151; 15094479; 14567698; 12954862; 12821179; 12597860; 12573530; 12477932; 12151522; 12070168; 11920157; 11744724; 11675011; 11279111; 11276111; 10358037; 9808460; 9651532; 9466455; 9108071; 9099808; 8889548; 8618850; 8288598; 8188697; 8163463; 8094892; 8034316; 7696618; 7675232; 7536611; 7523595	KEGG pathway: Neuroactive ligand-receptor interaction 04080
A_23_P388900	4.196	0.229685	569.838	0.963768	2920.27	NM_018420	chr1:116323853..116323912	1	SLC22A15	Homo sapiens solute carrier family 22 (organic cation transporter), member 15 (SLC22A15), mRNA [NM_018420]	GO:0006810(transport)	GO:0005215(transporter activity)	GO:0016021(integral to membrane)	NM_018420	Hs.125482	12975309; 12477932; 12372408
A_32_P473302	4.195	0.248567	53.0237	1.04285	271.694	AF424541	chr9:2525721..2525662	9	FLJ35024	Homo sapiens unknown mRNA. [AF424541]					Hs.416043	14702039; 12477932
A_32_P17253	4.19	0.481313	10.6647	2.01678	54.5772		chrX:150973068..150973009	23	A_32_P17253
A_32_P24140	4.186	0.859629	57.9966	3.59824	296.493	NM_005256	chr11:22790770..22790829	11	GAS2	Homo sapiens growth arrest-specific 2 (GAS2), transcript variant 1, mRNA [NM_005256]	GO:0006915(apoptosis);GO:0007049(cell cycle);GO:0007050(cell cycle arrest);GO:0008360(regulation of cell shape)		GO:0005856(cytoskeleton);GO:0005884(actin filament)	NM_005256	Hs.445353	15817486; 15489334; 15124103; 12477932; 11387205; 10564664; 9521882; 3409319; 1607387; 1056466
A_23_P402899	4.182	0.312806	33.7641	1.30806	172.441	NM_144975	chr17:30610486..30610545	17	MGC19764	Homo sapiens hypothetical protein MGC19764 (MGC19764), mRNA [NM_144975]	GO:30154(cell differentiation)	GO:5524(ATP binding); GO:166(nucleotide binding)		NM_144975	Hs.546510	15489334; 14702039; 12477932; 9846487
A_24_P92183	4.176	0.314108	1337.42	1.31177	6821.47		chr20:43000185..43000244	20	ENST00000255136	Homo sapiens, clone IMAGE:4745538, mRNA. [BC039151]		GO:0000166(nucleotide binding);GO:0003676(nucleic acid binding)		XM_114158	Hs.411022
A_23_P14083	4.151	0.667139	20.5911	2.76957	104.402	NM_181847	chr12:45757257..45757198	12	AMIGO2	Homo sapiens adhesion molecule with Ig-like domain 2 (AMIGO2), mRNA [NM_181847]	GO:0007155(cell adhesion);GO:0007156(homophilic cell adhesion);GO:0007157(heterophilic cell adhesion);GO:0043069(negative regulation of programmed cell death)	GO:0005515(protein binding)	GO:0005887(integral to plasma membrane)	NM_181847	Hs.121520	15489334; 15107827; 14702039; 12843293; 12629050; 12477932
A_32_P50670	4.141	0.223164	56.9156	0.924146	287.86	BQ188770	chr1:70620257..70620316	1	BQ188770	UI-E-EJ1-ajx-c-22-0-UI.r1 UI-E-EJ1 Homo sapiens cDNA clone UI-E-EJ1-ajx-c-22-0-UI 5', mRNA sequence [BQ188770]					Hs.33800
A_23_P13929	4.139	0.818665	14.6819	3.38858	74.2212	NM_031474	chr12:2805523..2805463	12	NRIP2	Homo sapiens nuclear receptor interacting protein 2 (NRIP2), mRNA [NM_031474]		GO:0004872(receptor activity)		NM_031474	Hs.530816	16381901; 15489336; 15489334; 14702039; 12477932; 11256614; 11230166; 11076863; 10860982
A_24_P610375	4.137	0.283947	121.968	1.17457	616.197	CA306742	chr19:12911036..12910977	19	CA306742	CA306742 UI-H-FT1-bht-f-03-0-UI.s1 NCI_CGAP_FT1 Homo sapiens cDNA clone UI-H-FT1-bht-f-03-0-UI 3', mRNA sequence [CA306742]					Hs.515162
A_24_P208730	4.136	0.686533	74.24	2.83959	375.03	NM_175607	chr3:3073719..3073778	3	CNTN4	Homo sapiens contactin 4 (CNTN4), transcript variant 1, mRNA [NM_175607]	GO:0007155(cell adhesion)	GO:0005515(protein binding)	GO:0016020(membrane)	NM_175607	Hs.298705	17030759; 16335952; 15489334; 15106122; 14702039; 14571131; 12477932; 12202991; 11013081; 9221934; 8586965; 1838307
A_23_P339652	4.132	0.41448	10.1607	1.71276	51.2803	NM_176882	chr7:142436447..142436506	7	TAS2R40	Homo sapiens taste receptor, type 2, member 40 (TAS2R40), mRNA [NM_176882]	GO:0007165(signal transduction);GO:0007186(G-protein coupled receptor protein signaling pathway);GO:0007600(sensory perception);GO:0050909(perception of taste)	GO:0004872(receptor activity);GO:0004930(G-protein coupled receptor activity)	GO:0016021(integral to membrane)	NM_176882	Hs.352241	15744053; 15496549; 15489334; 12690205; 12581520; 12477932; 12379855; 12139982; 11696554	KEGG pathway: Taste transduction 04742
A_23_P56759	4.129	0.380044	343.685	1.5693	1733.26	NM_016618	chr2:88166503..88166444	2	LOC51315	Homo sapiens hypothetical protein LOC51315 (LOC51315), mRNA [NM_016618]				NM_016618	Hs.469254	12477932
A_32_P162726	4.125	0.225525	1830.26	0.930386	9221.75	AF126109	chr16:68838310..68838251	16	AF126109	Homo sapiens clone TA40 untranslated mRNA, complete sequence. [AF126109]					Hs.461187
A_23_P163787	4.115	0.860399	14.4574	3.54079	72.6649	NM_004530	chr16:54096763..54096822	16	MMP2	Homo sapiens matrix metalloproteinase 2 (gelatinase A, 72kDa gelatinase, 72kDa type IV collagenase) (MMP2), mRNA [NM_004530]	GO:0030574(collagen catabolism)	GO:0004228(gelatinase A activity);GO:0005509(calcium ion binding);GO:0008270(zinc ion binding)	GO:0005578(extracellular matrix (sensu Metazoa));GO:0005615(extracellular space)	NM_004530	Hs.513617	17437609; 17429393; 17384031; 17377415; 17335808; 17326127; 17314270; 17265493; 17237723; 17226791; 17217338; 17203213; 17189319; 17181997; 17177839; 17151781; 17099140; 17089188; 17088321; 17088079; 17081126; 17071711; 17070879; 17065436; 17008230; 16987162; 16967187; 16919028; 16897078; 16894529; 16891619; 16888681; 16884384; 16840178; 16829143; 16803520; 16778129; 16776850; 16772717; 16728425;…	KEGG pathway: GnRH signaling pathway 04912; KEGG pathway: Leukocyte transendothelial migration 04670
A_23_P51699	4.101	0.238414	895.181	0.977692	4483.47	NM_004723	chr1:152730474..152730415	1	ARHGEF2	Homo sapiens rho/rac guanine nucleotide exchange factor (GEF) 2 (ARHGEF2), mRNA [NM_004723]	GO:0000902(cellular morphogenesis);GO:0006886(intracellular protein transport);GO:0007015(actin filament organization);GO:0007026(negative regulation of microtubule depolymerization);GO:0007166(cell surface receptor linked signal transduction);GO:0007242(intracellular signaling cascade);GO:0035023(regulation of Rho protein signal transduction);GO:0042127(regulation of cell proliferation)	GO:0005089(Rho guanyl-nucleotide exchange factor activity);GO:0008017(microtubule binding);GO:0008270(zinc ion binding);GO:0017048(Rho GTPase binding);GO:0019992(diacylglycerol binding);GO:0030676(Rac guanyl-nucleotide exchange factor activity);GO:0046872(metal ion binding);GO:0048365(Rac GTPase binding)	GO:0005874(microtubule)	NM_004723	Hs.516790	16964243; 16778209; 16565220; 16381901; 15866167; 15827085; 15489336; 15324660; 15302935; 14970201; 14676191; 12477932; 12384139; 11912491; 11595749; 11230166; 11076863; 9857026; 9734811; 2466560	KEGG pathway: Pathogenic Escherichia coli infection - EHEC 05130; KEGG pathway: Pathogenic Escherichia coli infection - EPEC 05131; Reactome Event:Signaling by Rho GTPases 194315
A_23_P35092	4.091	0.35825	14.8472	1.46549	74.1778	NM_153758	chr1:203398702..203398761	1	IL19	Homo sapiens interleukin 19 (IL19), transcript variant 1, mRNA [NM_153758]	GO:0006915(apoptosis);GO:0006955(immune response);GO:0007165(signal transduction)	GO:0003779(actin binding);GO:0005125(cytokine activity)	GO:0005576(extracellular region);GO:0005615(extracellular space)	NM_153758	Hs.128395	17465720; 17083366; 16778150; 16710414; 16631120; 15827959; 15815689; 15557163; 15340161; 15120647; 14675174; 14580208; 12486876; 12477932; 12403790; 12370360; 12351624; 12023331; 11929132; 11564763; 11196675; 11163236	KEGG pathway: Cytokine-cytokine receptor interaction 04060; KEGG pathway: Jak-STAT signaling pathway 04630
A_24_P335656	4.081	0.408023	253.461	1.66533	1263.45	NM_003004	chr17:77876000..77875941	17	SECTM1	Homo sapiens secreted and transmembrane 1 (SECTM1), mRNA [NM_003004]	GO:0006955(immune response);GO:0007498(mesoderm development);GO:0043123(positive regulation of I-kappaB kinase/NF-kappaB cascade)	GO:0004871(signal transducer activity);GO:0005125(cytokine activity)	GO:0005615(extracellular space);GO:0005794(Golgi apparatus);GO:0016021(integral to membrane)	NM_003004	Hs.546296	16344560; 15489334; 12761501; 12477932; 10652336; 9480746; 9373149; 8125298
A_23_P34915	4.069	0.16716	324.094	0.680238	1610.77	NM_004024	chr1:209182251..209182310	1	ATF3	Homo sapiens activating transcription factor 3 (ATF3), mRNA [NM_004024]	GO:0006350(transcription);GO:0006355(regulation of transcription, DNA-dependent)	GO:0003677(DNA binding);GO:0003700(transcription factor activity);GO:0003714(transcription corepressor activity)	GO:0005634(nucleus)	NM_004024	Hs.460	17437852; 17178897; 17102133; 17014422; 16989641; 16613840; 16484797; 16344560; 16306208; 16286461; 16263788; 16109718; 16079301; 15670751; 15489334; 15385533; 15280448; 14759258; 14702039; 14667575; 12881527; 12833146; 12805554; 12718878; 12477932; 12392999; 12386811; 12372430; 12161427; 12034827; 11792711; 11726207; 11375399; 8649793; 8622660; 8576171; 8152431; 7692236; 7515060; 2516827
A_24_P529644	4.067	1.12697	47.2781	4.58357	234.846	NM_004285	chr1:9263016..9263074	1	H6PD	Homo sapiens hexose-6-phosphate dehydrogenase (glucose 1-dehydrogenase) (H6PD), mRNA [NM_004285]	GO:0005975(carbohydrate metabolism);GO:0006006(glucose metabolism);GO:0006098(pentose-phosphate shunt)	GO:0004345(glucose-6-phosphate 1-dehydrogenase activity);GO:0005489(electron transporter activity);GO:0016491(oxidoreductase activity);GO:0016787(hydrolase activity);GO:0017057(6-phosphogluconolactonase activity);GO:0047936(glucose 1-dehydrogenase activity)	GO:0005783(endoplasmic reticulum)	NM_004285	Hs.463511	16710414; 16079116; 16079115; 15767211; 15489334; 15280030; 14702039; 14671302; 12858176; 12831846; 12477932; 10497882; 10349511; 7106784; 4169027; 950237	KEGG pathway: Pentose phosphate pathway 00030
A_23_P250136	4.05	0.51849	61.1005	2.09967	302.195	NM_175768	chr6:102623314..102623373	6	GRIK2	Homo sapiens glutamate receptor, ionotropic, kainate 2 (GRIK2), transcript variant 2, mRNA [NM_175768]	GO:0006810(transport);GO:0006811(ion transport);GO:0006813(potassium ion transport);GO:0007215(glutamate signaling pathway);GO:0007268(synaptic transmission)	GO:0004872(receptor activity);GO:0004970(ionotropic glutamate receptor activity);GO:0005215(transporter activity);GO:0005216(ion channel activity);GO:0005234(glutamate-gated ion channel activity);GO:0005267(potassium channel activity);GO:0015277(kainate selective glutamate receptor activity)	GO:0005887(integral to plasma membrane);GO:0016020(membrane);GO:0045211(postsynaptic membrane)	NM_175768	Hs.98262	17167233; 16959037; 15537878; 15305151; 15094479; 14567698; 12954862; 12821179; 12597860; 12573530; 12477932; 12151522; 12070168; 11920157; 11744724; 11675011; 11279111; 11276111; 10358037; 9808460; 9651532; 9466455; 9108071; 9099808; 8889548; 8618850; 8288598; 8188697; 8163463; 8094892; 8034316; 7696618; 7675232; 7536611; 7523595	KEGG pathway: Neuroactive ligand-receptor interaction 04080
A_32_P68773	4.042	0.356912	56.208	1.44256	277.462		chr9:112326449..112328273	9	THC2358128
A_24_P478745	4.036	0.374429	16.5916	1.51131	81.7911	AW411241	chr9:68390448..68390507	9	AW411241	fh11b09.y1 NIH_MGC_17 Homo sapiens cDNA clone IMAGE:2964448 3', mRNA sequence [AW411241]					Hs.406454
A_23_P73429	4.019	0.3432	109.577	1.37933	537.863	NM_005335	chr3:122833026..122832969	3	HCLS1	Homo sapiens hematopoietic cell-specific Lyn substrate 1 (HCLS1), mRNA [NM_005335]	GO:0006355(regulation of transcription, DNA-dependent);GO:0007242(intracellular signaling cascade)	GO:0003700(transcription factor activity)	GO:0005665(DNA-directed RNA polymerase II, core complex)	NM_005335	Hs.14601	16713569; 16189514; 16157603; 16094384; 15795233; 15754022; 15710041; 15570572; 15489334; 15166239; 15144186; 14702039; 12534372; 12522270; 12477932; 11988074; 11689006; 10806407; 10590261; 10233887; 10066823; 9373149; 9104825; 9058808; 8978766; 8713105; 8125298; 7927516; 7682714; 2587259	KEGG pathway: Pathogenic Escherichia coli infection - EHEC 05130; KEGG pathway: Pathogenic Escherichia coli infection - EPEC 05131; KEGG pathway: Tight junction 04530
A_24_P180423	4.016	0.584513	40.8249	2.3475	200.249	NM_032151	chr5:134332778..134332837	5	PCBD2	Homo sapiens 6-pyruvoyl-tetrahydropterin synthase/dimerization cofactor of hepatocyte nuclear factor 1 alpha (TCF1) 2 (PCBD2), mRNA [NM_032151]	GO:0045893(positive regulation of transcription, DNA-dependent)	GO:0005515(protein binding)	GO:0008372(cellular component unknown)	NM_032151	Hs.527213	15546961; 15489334; 15182178; 12646162; 12477932; 11980910; 11591653; 11230166; 8889548
A_23_P331400	4.012	0.268492	24.2016	1.07722	118.59	AK091625	chr17:60286028..60285411	17	FLJ34306	Homo sapiens cDNA FLJ34306 fis, clone FEBRA2008086. [AK091625]				XM_496238	Hs.500495	14702039; 12477932; 9628581
A_24_P920271	4.01	0.26818	10.9272	1.07551	53.5216	CR606271	chr1:143080716..143080657	1	CR606271	full-length cDNA clone CS0DI024YI10 of Placenta Cot 25-normalized of Homo sapiens (human). [CR606271]					Hs.471473
A_23_P107412	4.009	0.361127	12795.9	1.44784	62656.6	NM_000918	chr17:77394935..77394876	17	P4HB	Homo sapiens procollagen-proline, 2-oxoglutarate 4-dioxygenase (proline 4-hydroxylase), beta polypeptide (protein disulfide isomerase-associated 1) (P4HB), mRNA [NM_000918]	GO:0006118(electron transport)	GO:0003756(protein disulfide isomerase activity);GO:0004656(procollagen-proline 4-dioxygenase activity);GO:0005489(electron transporter activity);GO:0016853(isomerase activity)	GO:0005576(extracellular region);GO:0005783(endoplasmic reticulum);GO:0009986(cell surface)	NM_000918	Hs.464336	17353931; 17081065; 17055437; 16847061; 16344560; 16303743; 16169070; 15952740; 15695804; 15644496; 15611098; 15590633; 15489334; 15358778; 15158710; 14871477; 14718574; 14702039; 14592831; 14500733; 12874193; 12665801; 12643545; 12493773; 12485997; 12477932; 12475965; 12218052; 12218051; 12095988; 11847130; 11790298; 11707400; 11257307; 11181151; 10636893; 10436013; 10383197; 10329688; 9399589; …	Reactome Event:Lipid and lipoprotein metabolism 73923
A_32_P61936	4.001	0.765339	14.1557	3.06206	69.1711	BC039676	chr11:128066934..128066875	11	LOC387821	Homo sapiens, clone IMAGE:5173389, mRNA. [BC039676]				XM_373518	Hs.524142
A_23_P215634	3.993	0.392914	1834.82	1.56889	8947.94	NM_001013398	chr7:45725907..45725848	7	IGFBP3	Homo sapiens insulin-like growth factor binding protein 3 (IGFBP3), transcript variant 1, mRNA [NM_001013398]	GO:0001558(regulation of cell growth);GO:0009968(negative regulation of signal transduction);GO:0043065(positive regulation of apoptosis);GO:0045663(positive regulation of myoblast differentiation)	GO:0005520(insulin-like growth factor binding);GO:0008160(protein tyrosine phosphatase activator activity);GO:0046872(metal ion binding)	GO:0005576(extracellular region)	NM_001013398	Hs.450230	17447118; 17396438; 17287408; 17237715; 17210081; 17187018; 17113753; 17096329; 17085968; 17070193; 17056474; 17047053; 16969385; 16965600; 16935391; 16915540; 16887362; 16825320; 16793770; 16776662; 16775172; 16763062; 16723126; 16645643; 16617154; 16614079; 16552541; 16543235; 16541420; 16540651; 16489075; 16455777; 16394092; 16335952; 16322329; 16306136; 16303743; 16275148; 16211216; 16210470;…
A_24_P59899	3.992	1.07238	22.0106	4.28107	107.317	AF351616	chr18:6944684..6944625	18	LAMA1	Homo sapiens UG0315G03 mRNA, complete cds. [AF351616]	GO:0007275(development);GO:0030155(regulation of cell adhesion);GO:0030334(regulation of cell migration);GO:0045995(regulation of embryonic development)	GO:0005102(receptor binding);GO:0005198(structural molecule activity)	GO:0005604(basement membrane);GO:0005606(laminin-1);GO:0005608(laminin-3)		Hs.270364	17307732; 16709410; 15885076; 14702039; 14557481; 12615822; 12524166; 12477932; 12393739; 12180907; 12149247; 12111806; 11827968; 11798066; 11311202; 10964500; 10934193; 10837144; 10620696; 10470109; 9688542; 9647658; 9334356; 9169408; 9136074; 9006922; 8999915; 8995276; 8463343; 8360181; 7925941; 7698745; 3488995; 2733383; 2591971; 2373692; 2049067; 1714537	KEGG pathway: Cell Communication 01430; KEGG pathway: ECM-receptor interaction 04512; KEGG pathway: Focal adhesion 04510; KEGG pathway: Prion disease 05060; KEGG pathway: Small cell lung cancer 05222
A_23_P90722	3.988	0.308345	12.0573	1.22971	58.7284	NM_002846	chr2:219981105..219980832	2	PTPRN	Homo sapiens protein tyrosine phosphatase, receptor type, N (PTPRN), mRNA [NM_002846]	GO:0006470(protein amino acid dephosphorylation)	GO:0004872(receptor activity);GO:0005001(transmembrane receptor protein tyrosine phosphatase activity)	GO:0005887(integral to plasma membrane)	NM_002846	Hs.89655	16713569; 16273344; 15939893; 15620435; 15596545; 14702039; 14624760; 12477932; 12021127; 12021115; 11908951; 11774856; 11483505; 11289059; 11086001; 11079748; 11043403; 9828138; 8798755; 8646884; 8641276; 8144912; 8024693	KEGG pathway: Type I diabetes mellitus 04940
A_32_P208370	3.986	0.704616	59.2641	2.8088	288.531		chr10:035898567..035898508	10	A_32_P208370
A_23_P415611	3.986	0.667755	14.8939	2.66163	72.5059	NM_139173	chr4:104179943..104179884	4	LOC150159	Homo sapiens CG10806-like (LOC150159), mRNA [NM_139173]	GO:0006885(regulation of pH)	GO:0015299(solute:hydrogen antiporter activity)	GO:0016021(integral to membrane)	NM_139173	Hs.445192	16850186; 12477932
A_23_P401606	3.983	1.00608	22.3622	4.00766	108.794	NM_005711	chr5:83274278..83274219	5	EDIL3	Homo sapiens EGF-like repeats and discoidin I-like domains 3 (EDIL3), mRNA [NM_005711]	GO:0007155(cell adhesion);GO:0007275(development)	GO:0005178(integrin binding);GO:0005509(calcium ion binding);GO:0005515(protein binding)		NM_005711	Hs.482730	12477932; 12074641; 11959660; 9420328
A_32_P54503	3.982	0.398557	11.4611	1.58716	55.7427	AK026372	chr7:139332044..139332103	7	AK026372	Homo sapiens cDNA: FLJ22719 fis, clone HSI14307. [AK026372]					Hs.308710
A_24_P153456	3.98	0.199823	8.8359	0.79525	42.9479	NM_024786	chr5:848845..848786	5	ZDHHC11	Homo sapiens zinc finger, DHHC-type containing 11 (ZDHHC11), mRNA [NM_024786]		GO:0046872(metal ion binding)	GO:0016021(integral to membrane)	NM_024786	Hs.368851	15489334; 14702039; 12477932
A_32_P147622	3.977	0.690368	16.3034	2.74552	79.1874	BC064982	chr13:112670261..112670202	13	BC064982	Homo sapiens cDNA clone IMAGE:2959727, partial cds. [BC064982]				XM_498568	Hs.326560
A_32_P26422	3.977	1.05506	15.909	4.1957	77.2689		chr5:102157938..102157997	5	THC2349739
A_23_P170608	3.959	0.154968	3.00193	0.613478	24.1746	NM_022117	chrX:52998385..52998444	23	TSPYL2	Homo sapiens TSPY-like 2 (TSPYL2), mRNA [NM_022117]	GO:0006334(nucleosome assembly);GO:0008156(negative regulation of DNA replication);GO:0009966(regulation of signal transduction);GO:0030308(negative regulation of cell growth);GO:0045786(negative regulation of progression through cell cycle);GO:0045859(regulation of protein kinase activity);GO:0051301(cell division)	GO:0000182(ribosomal DNA (rDNA) binding);GO:0005515(protein binding)	GO:0005634(nucleus);GO:0005730(nucleolus)	NM_022117	Hs.136164	17317670; 17069459; 16713569; 16381901; 16079131; 15489336; 15066269; 12477932; 11395479; 11318608; 11230166; 11149944; 11076863
A_24_P413126	3.956	0.250667	102.534	0.991567	495.368	NM_020182	chr20:55656954..55656895	20	TMEPAI	Homo sapiens transmembrane, prostate androgen induced RNA (TMEPAI), transcript variant 1, mRNA [NM_020182]	GO:0030521(androgen receptor signaling pathway)	GO:0005554(molecular function unknown)	GO:0016021(integral to membrane)	NM_020182	Hs.517155	16713569; 15489334; 14639658; 12907594; 12670906; 12477932; 11780052; 11568975; 11042109; 10873380
A_23_P145935	3.955	0.518597	19.3394	2.05115	93.4208	NM_004445	chr7:142085214..142085273	7	EPHB6	Homo sapiens EPH receptor B6 (EPHB6), mRNA [NM_004445]	GO:0006468(protein amino acid phosphorylation);GO:0007169(transmembrane receptor protein tyrosine kinase signaling pathway)	GO:0000166(nucleotide binding);GO:0004713(protein-tyrosine kinase activity);GO:0004872(receptor activity);GO:0005003(ephrin receptor activity);GO:0005524(ATP binding)	GO:0016020(membrane);GO:0016021(integral to membrane)	NM_004445	Hs.380089	16364251; 16169070; 15955811; 15340161; 14612926; 12853948; 12690205; 12517763; 12477932; 12393850; 11713248; 11466354; 11256076; 11128993; 10984508; 10831073; 10730216; 10648835; 10207129; 9707552; 9576626; 9530499; 9267020; 9207182; 8889548	KEGG pathway: Axon guidance 04360
A_32_P64716	3.954	0.287114	33.6842	1.13523	162.663	BC035106	chr13:95123183..95123124	13	DNAJC3	Homo sapiens cDNA clone IMAGE:5262677, partial cds. [BC035106]	GO:0006445(regulation of translation);GO:0006457(protein folding);GO:0006952(defense response)	GO:0004860(protein kinase inhibitor activity);GO:0005488(binding);GO:0031072(heat shock protein binding);GO:0051082(unfolded protein binding)	GO:0005737(cytoplasm)		Hs.59214
A_23_P346912	3.951	0.525173	86.6376	2.07495	418.066	NM_138796	chr1:214363493..214363552	1	LOC128153	Homo sapiens hypothetical protein BC014608 (LOC128153), mRNA [NM_138796]		GO:5516(calmodulin binding)		NM_138796	Hs.171130	17081983; 16710414; 16395525; 15489334; 14702039; 12477932
A_23_P105118	3.947	0.277061	18.6443	1.09347	89.8691	NM_001005237	chr11:4901852..4901793	11	OR51G1	Homo sapiens olfactory receptor, family 51, subfamily G, member 1 (OR51G1), mRNA [NM_001005237]	GO:0007165(signal transduction);GO:0007186(G-protein coupled receptor protein signaling pathway);GO:0007600(sensory perception);GO:0007608(perception of smell)	GO:0004872(receptor activity);GO:0004984(olfactory receptor activity)	GO:0016021(integral to membrane)	NM_001005237	Hs.554541	14983052
A_32_P3400	3.943	0.709997	32.4905	2.79946	156.461	BF754999	chr16:55339775..55339716	16	BF754999	BF754999 QV0-CT0583-181000-428-a09 CT0583 Homo sapiens cDNA, mRNA sequence [BF754999]					Hs.276878
A_24_P333326	3.936	0.329502	28.9418	1.29682	139.117	NM_203355	chr14:38832304..38832981	14	CTAGE5	Homo sapiens CTAGE family, member 5 (CTAGE5), transcript variant 3, mRNA [NM_203355]	GO:0006396(RNA processing)	GO:0000175(3'-5'-exoribonuclease activity);GO:0003723(RNA binding);GO:0005515(protein binding);GO:0008047(enzyme activator activity)		NM_203355	Hs.509200	17081983; 16344560; 15489334; 14702039; 12839582; 12477932; 11803467; 11472066; 11149944; 9356211; 8889548
A_23_P87238	3.92	0.329761	3.22235	1.29273	23.9393	NM_006512	chr11:18210619..18210560	11	SAA4	Homo sapiens serum amyloid A4, constitutive (SAA4), mRNA [NM_006512]	GO:0006953(acute-phase response)	GO:0005319(lipid transporter activity)	GO:0005615(extracellular space)	NM_006512	Hs.512677	16335952; 15489334; 14718574; 12477932; 12410800; 11809924; 11256804; 11169201; 9815279; 8995276; 8783012; 8325654; 8188252; 8159722; 7775864; 7686132; 6411718; 1740433; 1439582
A_23_P39799	3.917	0.623585	1501.3	2.44271	7182.5	NM_032603	chr2:74672743..74672684	2	LOXL3	Homo sapiens lysyl oxidase-like 3 (LOXL3), mRNA [NM_032603]	GO:8150(biological_process)	GO:0004720(protein-lysine 6-oxidase activity);GO:0005044(scavenger receptor activity);GO:0005507(copper ion binding);GO:0016491(oxidoreductase activity);GO:0046872(metal ion binding)	GO:0005576(extracellular region);GO:0016020(membrane)	NM_032603	Hs.469045	17018530; 16096638; 12686136; 12477932; 11642359; 11386757; 11334717; 11284725	KEGG pathway: Arginine and proline metabolism 00330
A_23_P436266	3.913	0.46467	69.043	1.81807	329.928	AF062385	chr9:131404038..131403979	9	AF062385	Homo sapiens LQFBS-1 mRNA, complete cds. [AF062385]					Hs.495349
A_23_P24129	3.911	0.168011	387.719	0.657066	1851.92	NM_012242	chr10:53746693..53746752	10	DKK1	Homo sapiens dickkopf homolog 1 (Xenopus laevis) (DKK1), mRNA [NM_012242]	GO:0007275(development);GO:0016055(Wnt receptor signaling pathway);GO:0030178(negative regulation of Wnt receptor signaling pathway)	GO:0004871(signal transducer activity);GO:0008083(growth factor activity)	GO:0005576(extracellular region)	NM_012242	Hs.40499	17353931; 17237793; 17159916; 17068150; 17026960; 16919965; 16863544; 16763196; 16646053; 16568085; 16491118; 16293576; 16263759; 16189514; 15923613; 15694380; 15592505; 15592430; 15542433; 15489334; 15451431; 15378020; 15340161; 15231748; 15229249; 15117970; 14695408; 12975309; 12740383; 12477932; 12167704; 12050670; 11840333; 11516963; 11448771; 11357136; 10965128; 10570958; 10383463	KEGG pathway: Wnt signaling pathway 04310
A_32_P148345	3.908	0.727469	30.6088	2.84259	146.076	NM_001002857	chr15:58426939..58426880	15	ANXA2	Homo sapiens annexin A2 (ANXA2), transcript variant 2, mRNA [NM_001002857]	GO:0001501(skeletal development)	GO:0004859(phospholipase inhibitor activity);GO:0005509(calcium ion binding);GO:0005544(calcium-dependent phospholipid binding);GO:0008092(cytoskeletal protein binding)	GO:0005625(soluble fraction);GO:0005886(plasma membrane)	NM_001002857	Hs.511605	17244347; 17239928; 17081983; 17081065; 17065584; 16989986; 16984913; 16963080; 16882661; 16797773; 16709165; 16643892; 16565220; 16524621; 16501079; 16493010; 16289162; 16230353; 16177123; 16100712; 15952740; 15951569; 15944914; 15940368; 15881658; 15849182; 15788416; 15784727; 15635413; 15574370; 15567461; 15554585; 15526283; 15489334; 15471954; 15388255; 15302870; 15257287; 15226372; 15211578;…
A_32_P218228	3.906	0.937494	99.1898	3.66207	473.214	NM_001002034	chr22:40799254..40799313	22	LOC150368	Homo sapiens LOC150368 protein (LOC150368), mRNA [NM_001002034]				NM_001002034	Hs.368312	15489334; 15461802; 12477932; 10591208
A_23_P42063	3.906	0.690057	137.05	2.69547	653.826	AF090903	chr6:44508745..44508686	6	AF090903	Homo sapiens clone HQ0214 PRO0214 mRNA, complete cds. [AF090903]
A_23_P209006	3.897	0.806166	35.585	3.14138	169.354	NM_005543	chr19:17788378..17788322	19	INSL3	Homo sapiens insulin-like 3 (Leydig cell) (INSL3), mRNA [NM_005543]	GO:0007267(cell-cell signaling);GO:0007283(spermatogenesis);GO:0007582(physiological process)	GO:0005158(insulin receptor binding);GO:0005179(hormone activity)	GO:0005576(extracellular region);GO:0005625(soluble fraction)	NM_005543	Hs.37062	17437853; 17028442; 17014531; 16867980; 16687567; 16467267; 16394084; 16010410; 15956751; 15956746; 15755855; 15708846; 15592455; 15579790; 15579743; 15489334; 15340161; 15057824; 14615376; 12970298; 12684664; 12601553; 12477932; 12200137; 12114498; 11746019; 11383919; 11380919; 11182749; 11147585; 11095425; 10982185; 10899310; 10759163; 10729310; 10451226; 10391220; 9753072; 9354668; 8662778; 82…
A_24_P790424	3.896	0.732985	35.4043	2.85589	168.475		chr22:023117315..023117374	22	A_24_P790424
A_24_P545200	3.893	0.407861	632.566	1.58772	3007.45	AA307830	chr1:170566058..170565075	1	AA307830	AA307830 EST178685 Colon carcinoma (HCC) cell line Homo sapiens cDNA 5' end, mRNA sequence [AA307830]					Hs.531856
A_32_P163247	3.892	0.912783	20.6095	3.55221	97.9561	NM_001768	chr2:86923658..86923599	2	CD8A	Homo sapiens CD8 antigen, alpha polypeptide (p32) (CD8A), transcript variant 1, mRNA [NM_001768]	GO:0007169(transmembrane receptor protein tyrosine kinase signaling pathway);GO:0016066(cellular defense response (sensu Vertebrata));GO:0019882(antigen presentation);GO:0042110(T cell activation)	GO:0005515(protein binding);GO:0015026(coreceptor activity);GO:0042288(MHC class I protein binding)	GO:0005887(integral to plasma membrane);GO:0042101(T cell receptor complex)	NM_001768	Hs.85258	16818755; 15975922; 15927673; 15078895; 14702039; 14559993; 14500983; 12899833; 12594841; 12477932; 12215456; 12124384; 11937547; 11914379; 11729321; 11435463; 11131152; 11102443; 10843658; 10809759; 10623829; 10562325; 10490978; 10444591; 10022843; 9830036; 9804427; 9790534; 9550407; 9366416; 9331948; 9177355; 8127870; 6605969; 6440142; 3936473; 3918796; 3871356; 3145195; 2877435; 2701945; 25369…	KEGG pathway: Antigen processing and presentation 04612; KEGG pathway: Cell adhesion molecules (CAMs) 04514; KEGG pathway: Hematopoietic cell lineage 04640; KEGG pathway: T cell receptor signaling pathway 04660
A_24_P128219	3.891	1.36769	22.9589	5.32228	109.118	NM_020549	chr10:50494596..50497777	10	CHAT	Homo sapiens choline acetyltransferase (CHAT), transcript variant M, mRNA [NM_020549]	GO:0007268(synaptic transmission);GO:0042136(neurotransmitter biosynthesis)	GO:0004102(choline O-acetyltransferase activity);GO:0008415(acyltransferase activity);GO:0016740(transferase activity)	GO:0005634(nucleus);GO:0005737(cytoplasm)	NM_020549	Hs.302002	17144655; 16480703; 16424819; 15913843; 15381704; 14514417; 12770689; 12759818; 12637523; 12628465; 12609506; 12486117; 12401548; 12393272; 11595752; 11172068; 10861222; 10692442; 10594838; 10369388; 9073174; 8479291; 8071310; 8057782; 7682855; 7616604; 3480542; 3183663; 3086876; 2004764; 1840566; 1784419; 1400357; 1388731; 1339386; 1337937	KEGG pathway: Glycerophospholipid metabolism 00564
A_24_P698816	3.89	0.494563	29.1722	1.92387	138.598		chr5:037121416..037121507	5	A_24_P698816
A_23_P153917	3.883	0.75761	24.7251	2.94181	117.257	NM_031846	chr2:210420921..210420980	2	MAP2	Homo sapiens microtubule-associated protein 2 (MAP2), transcript variant 3, mRNA [NM_031846]	GO:0007026(negative regulation of microtubule depolymerization)	GO:0005198(structural molecule activity);GO:0005516(calmodulin binding)	GO:0005856(cytoskeleton);GO:0005874(microtubule);GO:0005875(microtubule associated complex)	NM_031846	Hs.368281
A_23_P140207	3.879	0.30747	8255.9	1.19252	39107.7	NM_004563	chr14:23643036..23643095	14	PCK2	Homo sapiens phosphoenolpyruvate carboxykinase 2 (mitochondrial) (PCK2), nuclear gene encoding mitochondrial protein, transcript variant 1, mRNA [NM_004563]	GO:0006094(gluconeogenesis)	GO:0000166(nucleotide binding);GO:0004611(phosphoenolpyruvate carboxykinase activity);GO:0004613(phosphoenolpyruvate carboxykinase (GTP) activity);GO:0005525(GTP binding);GO:0016829(lyase activity);GO:0030145(manganese ion binding)	GO:0005739(mitochondrion)	NM_004563	Hs.75812	17097062; 15489334; 15315819; 12477932; 9657976; 8645161	KEGG pathway: Adipocytokine signaling pathway 04920; KEGG pathway: Citrate cycle (TCA cycle) 00020; KEGG pathway: Insulin signaling pathway 04910; KEGG pathway: PPAR signaling pathway 03320; KEGG pathway: Pyruvate metabolism 00620
A_23_P255827	3.878	0.877944	184.02	3.40491	871.64	NM_021631	chr8:36865913..36865972	8	FKSG2	Homo sapiens apoptosis inhibitor (FKSG2), mRNA [NM_021631]	GO:0006915(apoptosis)	GO:0005554(molecular function unknown)	GO:0005737(cytoplasm)	NM_021631	Hs.302015
A_23_P356755	3.878	0.265476	1739.44	1.02948	8238.22	NM_001806	chr19:38562533..38562592	19	CEBPG	Homo sapiens CCAAT/enhancer binding protein (C/EBP), gamma (CEBPG), mRNA [NM_001806]	GO:0006350(transcription);GO:0006355(regulation of transcription, DNA-dependent)	GO:0003677(DNA binding)	GO:0005634(nucleus)	NM_001806	Hs.429666	16255782; 16189514; 15489334; 12805554; 12618752; 12477932; 12177065; 8628277; 8089482; 7665092; 7501458; 1884998; 1709121; 1377818; 1371974
A_24_P548274	3.878	0.646238	41.1227	2.50591	194.755	Z34282	11p15.5	11	MUC5AC	H.sapiens (MAR11) MUC5AC mRNA for mucin (partial). [Z34282]	GO:0007155(cell adhesion)	GO:0005201(extracellular matrix structural constituent)	GO:0008372(cellular component unknown)		Hs.534332	17401217; 17321686; 17237423; 17227128; 17203232; 17148666; 16787389; 16722930; 16596179; 16552336; 16540890; 16500622; 16475027; 16465045; 16409634; 16251127; 16188033; 16148149; 16142316; 16142311; 15640347; 15563276; 15531749; 15235131; 14988081; 14749330; 14535999; 14527933; 12972643; 12820724; 12690113; 12652076; 12527922; 12477932; 12417511; 12391274; 12360467; 12042033; 11992401; 11988092;…
A_23_P1871	3.873	1.01765	23.9427	3.94184	113.268		chr11:056225423..056225482	11	A_23_P1871
A_32_P145010	3.866	1.29857	33.0165	5.01969	155.875	CR594811	chr17:59132742..59132801	17	LOC440455	full-length cDNA clone CS0DL006YD08 of B cells (Ramos cell line) Cot 25-normalized of Homo sapiens (human). [CR594811]					Hs.534931
A_32_P195756	3.858	0.353856	27.3543	1.36526	128.898		chr10:131752366..131752307	10	THC2438041	ALU5_HUMAN (P39192) Alu subfamily SC sequence contamination warning entry, partial (11%) [THC2438041]
A_24_P307808	3.858	0.395341	8.10883	1.52516	38.2064	NM_020768	chr5:143836842..143836901	5	KCTD16	Homo sapiens potassium channel tetramerisation domain containing 16 (KCTD16), mRNA [NM_020768]	GO:0006813(potassium ion transport)	GO:0005249(voltage-gated potassium channel activity);GO:0005515(protein binding)	GO:0008076(voltage-gated potassium channel complex);GO:0016020(membrane)	NM_020768	Hs.483701	15489334; 12477932; 10718198
A_24_P68908	3.851	0.246439	177.7	0.948998	835.752	BX640843	chr3:187181244..187181303	3	LOC344887	Homo sapiens mRNA; cDNA DKFZp686B14224 (from clone DKFZp686B14224). [BX640843]					Hs.128803
A_24_P184445	3.847	0.838436	79.4875	3.22578	373.505	NM_022791	chr12:54515748..54515689	12	MMP19	Homo sapiens matrix metalloproteinase 19 (MMP19), transcript variant rasi-6, mRNA [NM_022791]	GO:0000270(peptidoglycan metabolism);GO:0001525(angiogenesis);GO:0006508(proteolysis and peptidolysis);GO:0030154(cell differentiation);GO:0030574(collagen catabolism)	GO:0004222(metalloendopeptidase activity);GO:0005509(calcium ion binding);GO:0008270(zinc ion binding)	GO:0005578(extracellular matrix (sensu Metazoa))	NM_022791	Hs.154057
A_24_P5750	3.84	0.892643	104.326	3.42809	489.327	NM_005551	chr19:56071819..56071991	19	KLK2	Homo sapiens kallikrein 2, prostatic (KLK2), transcript variant 1, mRNA [NM_005551]	GO:0006508(proteolysis and peptidolysis)	GO:0004263(chymotrypsin activity);GO:0004293(tissue kallikrein activity);GO:0004295(trypsin activity);GO:0008233(peptidase activity)		NM_005551	Hs.515560	17085659; 16800724; 16800723; 16388506; 16344560; 16152616; 15542435; 15489334; 15203212; 15057824; 14759258; 12477932; 12209605; 12124798; 11834722; 11745444; 11358513; 11054574; 10991942; 10969073; 10773882; 10544017; 10463585; 10411640; 10391209; 10386814; 10209959; 10197620; 9428387; 9368023; 9042371; 2824146; 2468530; 1783409; 1726490
A_32_P88605	3.832	0.340922	45.2718	1.30652	211.895		chr12:077907770..077907829	12	A_32_P88605
A_23_P89215	3.829	0.37783	18.5759	1.44669	86.8687	NM_022158	chr17:78300137..78301635	17	FN3K	Homo sapiens fructosamine 3 kinase (FN3K), mRNA [NM_022158]	GO:0030393(fructoselysine metabolism)	GO:0016740(transferase activity);GO:0030387(fructosamine-3-kinase activity)	GO:0008372(cellular component unknown)	NM_022158	Hs.151135	16920277; 16523184; 16037310; 15489334; 15381090; 15331600; 15102834; 14702039; 14641062; 12477932; 11975663; 11522682; 11016445	KEGG pathway: Benzoate degradation via CoA ligation 00632; KEGG pathway: Inositol phosphate metabolism 00562; KEGG pathway: Nicotinate and nicotinamide metabolism 00760; KEGG pathway: Phosphatidylinositol signaling system 04070
A_23_P30411	3.817	0.415075	58.0814	1.58418	270.737		chr5:001122135..001122076	5	A_23_P30411
A_23_P38334	3.811	0.294176	16.9677	1.12118	78.9814	NM_032387	chr17:38202285..38202344	17	WNK4	Homo sapiens WNK lysine deficient protein kinase 4 (WNK4), mRNA [NM_032387]	GO:0006468(protein amino acid phosphorylation);GO:0006811(ion transport);GO:0007243(protein kinase cascade);GO:0050794(regulation of cellular process)	GO:0000166(nucleotide binding);GO:0004674(protein serine/threonine kinase activity);GO:0005524(ATP binding);GO:0016740(transferase activity)	GO:0005923(tight junction)	NM_032387	Hs.105448	17360471; 17018846; 16820787; 16688122; 16403833; 15292344; 15110905; 15070779; 14769928; 14702039; 12719438; 12515852; 11571656; 11498583; 8889548
A_32_P94468	3.809	1.15399	26.1903	4.39546	121.836		chr3:189130822..189130763	3	THC2378652	ABC transporter permease protein {Bradyrhizobium japonicum USDA 110;} , partial (5%) [THC2378652]
A_24_P66545	3.808	1.29486	20.5423	4.93119	95.5458		chr3:198896401..198896342	3	ENST00000296343	Homo sapiens KIAA0226, mRNA (cDNA clone IMAGE:4562995), partial cds. [BC014173]				XM_032901	Hs.478868
A_23_P131208	3.802	0.392063	62.5851	1.49068	290.625	NM_006186	chr2:157007294..157007235	2	NR4A2	Homo sapiens nuclear receptor subfamily 4, group A, member 2 (NR4A2), transcript variant 1, mRNA [NM_006186]	GO:0006350(transcription);GO:0006355(regulation of transcription, DNA-dependent);GO:0007165(signal transduction);GO:0019735(antimicrobial humoral response (sensu Vertebrata))	GO:0003700(transcription factor activity);GO:0003707(steroid hormone receptor activity);GO:0004879(ligand-dependent nuclear receptor activity);GO:0046872(metal ion binding)	GO:0005634(nucleus)	NM_006186	Hs.165258	17283078; 17081983; 17032747; 16873729; 16806233; 16477036; 16320253; 16293616; 15964844; 15548686; 15489334; 15486232; 15450088; 15292355; 15211629; 15197702; 15184637; 15018843; 14988426; 14671317; 14559918; 14525795; 12852843; 12827450; 12815740; 12774125; 12756136; 12694388; 12627459; 12564761; 12496759; 12477932; 11959923; 11914402; 11884470; 11840500; 11803525; 10216262; 10216261; 9373149; …	KEGG pathway: Neurodegenerative Disorders 01510
A_24_P202840	3.799	0.716905	36.7418	2.72377	170.491	AK095499	chr20:1403893..1403834	20	PTPNS1L3	Homo sapiens cDNA FLJ38180 fis, clone FCBBF1000121, weakly similar to Homo sapiens mRNA for SHPS-1. [AK095499]		GO:0004872(receptor activity)		XM_209363	Hs.405994	17178844; 16339511; 14702039
A_23_P209135	3.795	0.623876	20.9656	2.36751	97.1703	NM_021706	chr19:59558517..59558458	19	LAIR1	Homo sapiens leukocyte-associated Ig-like receptor 1 (LAIR1), transcript variant b, mRNA [NM_021706]	GO:6955(immune response)	GO:0004872(receptor activity)	GO:16021(integral to membrane); GO:16020(membrane)	NM_021706	Hs.467288	17330824; 16754721; 16380958; 15950745; 15939744; 15489334; 15065762; 14702039; 14604962; 14565933; 12757266; 12477932; 12072189; 11160222; 11069054; 10764762; 10540327; 10453657; 10404045; 10229813; 9692876; 9285412
A_32_P47874	3.795	0.502701	219.798	1.90764	1018.69		chr4:174806739..174806798	4	THC2440787
A_23_P169944	3.794	0.424262	9.62303	1.60958	44.5886	AF028840		0	AF028840	Homo sapiens Kruppel-associated box protein mRNA, complete cds. [AF028840]
A_24_P579439	3.792	0.486747	101.343	1.8459	469.385	AF086790		0	AF086790	Homo sapiens aconitase precursor (ACON) mRNA, nuclear gene encoding mitochondrial protein, partial cds. [AF086790]
A_24_P923028	3.787	0.307368	11.0535	1.16397	51.123	BC020707	chr16:70167285..70167226	16	TAT	Homo sapiens tyrosine aminotransferase, mRNA (cDNA clone IMAGE:4710626), complete cds. [BC020707]	GO:0006519(amino acid and derivative metabolism);GO:0006559(L-phenylalanine catabolism);GO:0006572(tyrosine catabolism);GO:0009058(biosynthesis);GO:0009074(aromatic amino acid family catabolism)	GO:0004838(tyrosine transaminase activity);GO:0016847(1-aminocyclopropane-1-carboxylate synthase activity);GO:0030170(pyridoxal phosphate binding)	GO:0008372(cellular component unknown)		Hs.161640	16917729; 16574453; 15027097; 12477932; 12417987; 9544843; 7999802; 7908801; 6124417; 4389443; 2891604; 2870018; 1973834; 1357662; 1356171	KEGG pathway: Alkaloid biosynthesis I 00950; KEGG pathway: Methionine metabolism 00271; KEGG pathway: Novobiocin biosynthesis 00401; KEGG pathway: Phenylalanine metabolism 00360; KEGG pathway: Phenylalanine, tyrosine and tryptophan biosynthesis 00400; KEGG pathway: Tyrosine metabolism 00350; Reactome Event:Metabolism of nitrogenous molecules 71291
A_24_P938169	3.785	0.621165	43.1507	2.35119	199.481	AF136171	1p36.3-p36.2	1	RPL22	Homo sapiens heparin-binding protein HBp15 mRNA, complete cds. [AF136171]	GO:0006412(protein biosynthesis)	GO:0003723(RNA binding);GO:0003735(structural constituent of ribosome);GO:0008201(heparin binding)	GO:0005840(ribosome);GO:0005842(cytosolic large ribosomal subunit (sensu Eukaryota))		Hs.515329	16564389; 16556938; 15812220; 15635413; 15489334; 14702039; 12477932; 11875025; 11790298; 11401437; 11056215; 10712515; 9847074; 8722009; 8135813; 1846807	KEGG pathway: Ribosome 03010; Reactome Event:Gene Expression 74160; Reactome Event:Influenza Infection 168254; Reactome Event:Translation 72766
A_23_P171132	3.78	0.347426	491.698	1.31324	2269.94	NM_021783	chrX:65605496..65602665	23	EDA2R	Homo sapiens ectodysplasin A2 receptor (EDA2R), mRNA [NM_021783]	GO:0008544(epidermis development);GO:0009790(embryonic development);GO:0030154(cell differentiation);GO:0046330(positive regulation of JNK cascade);GO:0051092(activation of NF-kappaB transcription factor)	GO:0004872(receptor activity);GO:0005031(tumor necrosis factor receptor activity);GO:0005515(protein binding)	GO:0016021(integral to membrane)	NM_021783	Hs.302017	16423472; 15489334; 15280356; 12975309; 12477932; 12270937; 12060722; 11039935	KEGG pathway: Cytokine-cytokine receptor interaction 04060
A_23_P100189	3.769	1.02909	51.9044	3.87826	238.902	NM_002761	chr16:11282363..11282304	16	PRM1	Homo sapiens protamine 1 (PRM1), mRNA [NM_002761]	GO:0006323(DNA packaging);GO:0007001(chromosome organization and biogenesis (sensu Eukaryota));GO:0007076(mitotic chromosome condensation);GO:0007283(spermatogenesis);GO:0030154(cell differentiation)	GO:0003677(DNA binding)	GO:0000786(nucleosome);GO:0005654(nucleoplasm);GO:0005694(chromosome)	NM_002761	Hs.2909	17011555; 16989827; 16112646; 15489334; 14701833; 12569175; 12477932; 10659848; 10390541; 8662749; 8466000; 8263493; 7983046; 7865133; 7721781; 4027356; 3658707; 3527226; 2613245; 2370044; 2081589
A_23_P76983	3.766	0.610256	43.1349	2.29804	198.385	NM_025057	chr14:73602070..73602129	14	C14orf45	Homo sapiens chromosome 14 open reading frame 45 (C14orf45), mRNA [NM_025057]				NM_025057	Hs.260555	17081983; 15489334; 14702039; 12477932
A_23_P61826	3.763	0.747255	328.044	2.81199	1507.68	NM_020993	chr12:120960211..120960270	12	BCL7A	Homo sapiens B-cell CLL/lymphoma 7A (BCL7A), transcript variant 1, mRNA [NM_020993]		GO:0003779(actin binding)		NM_020993	Hs.530970	15897551; 15489334; 14743216; 12477932; 9931421; 8605326
A_24_P222740	3.763	0.380237	1150.37	1.43086	5287.06	NM_006850	chr1:203463342..203463746	1	IL24	Homo sapiens interleukin 24 (IL24), transcript variant 1, mRNA [NM_006850]	GO:0006915(apoptosis);GO:0006955(immune response)	GO:0005125(cytokine activity)	GO:0005615(extracellular space)	NM_006850	Hs.411311	17305874; 17178890; 17178884; 17083366; 16264231; 15851011; 15709189; 15580305; 15564140; 15489334; 15383566; 15340161; 15334067; 15304100; 15273727; 12907144; 12907143; 12811827; 12606943; 12533668; 12485618; 12477932; 12395925; 12351624; 12182458; 12114539; 12085234; 12055212; 11844832; 11706020; 11704829; 11163236; 10942517; 9826712; 8799171; 8545104	KEGG pathway: Cytokine-cytokine receptor interaction 04060; KEGG pathway: Jak-STAT signaling pathway 04630
A_23_P167452	3.76	0.455382	36.4958	1.71243	167.615	NM_016442	chr5:96143182..96142629	5	ARTS-1	Homo sapiens type 1 tumor necrosis factor receptor shedding aminopeptidase regulator (ARTS-1), mRNA [NM_016442]	GO:0001525(angiogenesis);GO:0006509(membrane protein ectodomain proteolysis);GO:0008217(regulation of blood pressure);GO:0019885(antigen processing, endogenous antigen via MHC class I);GO:0045088(regulation of innate immune response);GO:0045444(fat cell differentiation)	GO:0004178(leucyl aminopeptidase activity);GO:0004179(membrane alanyl aminopeptidase activity);GO:0004239(methionyl aminopeptidase activity);GO:0005138(interleukin-6 receptor binding);GO:0005151(interleukin-1, Type II receptor binding);GO:0005164(tumor necrosis factor receptor binding);GO:0008237(metallopeptidase activity);GO:0008270(zinc ion binding);GO:0046872(metal ion binding)	GO:0005576(extracellular region);GO:0005788(endoplasmic reticulum lumen);GO:0005829(cytosol);GO:0016021(integral to membrane)	NM_016442	Hs.436186	17015730; 16585582; 16407280; 16344560; 16286653; 16054015; 15908954; 15691326; 15489334; 15314084; 14662887; 12975309; 12748171; 12477932; 12436110; 12436109; 12368856; 12189246; 12168954; 11857741; 11481040; 11056387; 10220586; 9628581; 9373149; 8125298
A_24_P271323	3.76	0.374532	265.189	1.4081	1217.68	NM_030777	chr20:44797300..44797359	20	SLC2A10	Homo sapiens solute carrier family 2 (facilitated glucose transporter), member 10 (SLC2A10), mRNA [NM_030777]	GO:0008643(carbohydrate transport);GO:0015758(glucose transport)	GO:0005215(transporter activity);GO:0005351(sugar porter activity)	GO:0016020(membrane);GO:0016021(integral to membrane)	NM_030777	Hs.305971	16586067; 16550171; 16051383; 15936967; 15679832; 15489334; 14702039; 12941788; 12890477; 12554125; 12477932; 11780052; 11592815; 11247674
A_24_P904845	3.75	0.322457	153.305	1.20919	702.121	AK021804	chr11:121472699..121472640	11	AK021804	Homo sapiens cDNA FLJ11742 fis, clone HEMBA1005508. [AK021804]					Hs.411391
A_24_P383802	3.746	1.00103	37.3488	3.75	170.882		chr2:073509204..073509264	2	A_24_P383802
A_24_P929449	3.744	1.06726	26.3473	3.9956	120.47	AK093762	chr16:87871455..87871396	16	ANKRD11	Homo sapiens cDNA FLJ36443 fis, clone THYMU2012891. [AK093762]			GO:0005634(nucleus)		Hs.335003	17081983; 15489334; 15184363; 14702039; 12477932; 11483580
A_23_P144188	3.739	0.261282	1568.3	0.977016	7162.3	NM_004733	chr3:157028426..157028367	3	SLC33A1	Homo sapiens solute carrier family 33 (acetyl-CoA transporter), member 1 (SLC33A1), mRNA [NM_004733]	GO:0006810(transport)	GO:0008521(acetyl-CoA transporter activity)	GO:0005624(membrane fraction);GO:0005789(endoplasmic reticulum membrane);GO:0005887(integral to plasma membrane)	NM_004733	Hs.478031	15489334; 12739170; 12477932; 9096318	KEGG pathway: Glycosphingolipid biosynthesis - ganglioseries 00604
A_32_P148122	3.739	0.841476	293.49	3.14652	1340.34	BC095489	chr2:89256378..89256319	2	IGKC	Homo sapiens immunoglobulin kappa constant, mRNA (cDNA clone MGC:111575 IMAGE:30328747), complete cds. [BC095489]	GO:0006955(immune response)	GO:0003823(antigen binding)	GO:0005576(extracellular region)	XM_372941	Hs.546620	17353931; 16682481; 16332457; 16083750; 12736802; 12477932; 12039524; 11700059; 10354514; 9588180; 8223863; 6779204; 6775818; 6402305; 6308460; 6276389; 6091049; 5586923; 5489770; 5447531; 5027703; 4923144; 4893682	Reactome Event:Signaling in Immune System 168256
A_23_P104996	3.737	0.403751	738.859	1.50866	3371.89	NM_004183	chr11:61486857..61486916	11	VMD2	Homo sapiens vitelliform macular dystrophy 2 (Best disease, bestrophin) (VMD2), mRNA [NM_004183]	GO:0006811(ion transport);GO:0007600(sensory perception);GO:0007601(visual perception)	GO:0005216(ion channel activity);GO:0005509(calcium ion binding)	GO:0005624(membrane fraction);GO:0016021(integral to membrane);GO:0016323(basolateral plasma membrane)	NM_004183	Hs.132319	17287362; 17110374; 17065513; 17003041; 16885924; 16769844; 16754206; 16707793; 15808248; 15556645; 15489334; 15452077; 15176385; 14982938; 13129869; 12907679; 12477932; 12324875; 12187431; 12107410; 12058047; 11913792; 11904445; 11449320; 11241846; 11050159; 10854112; 10798642; 10766140; 10737974; 10682987; 10453731; 10394929; 10331951; 9700209; 9679014; 9662395; 9445487; 1395087; 1302019; 838599
A_24_P485219	3.723	0.412244	102.385	1.53486	465.568	NM_032121	chrX:76890410..76890351	23	DKFZp564K142	Homo sapiens implantation-associated protein (DKFZp564K142), mRNA [NM_032121]	GO:0006118(electron transport)	GO:0005489(electron transporter activity)	GO:5783(endoplasmic reticulum); GO:16021(integral to membrane); GO:16020(membrane); GO:8250(oligosaccharyl transferase complex)	NM_032121	Hs.323562	16303743; 15835887; 15804357; 15489334; 15164054; 14702039; 12975309; 12887896; 12477932; 11483580; 11230166; 9373149; 8125298
A_24_P857624	3.714	0.45843	29.8113	1.70273	135.234	BC041417	chr17:73615300..73615241	17	BC041417	Homo sapiens cDNA clone IMAGE:5286005, partial cds. [BC041417]					Hs.556415
A_24_P41540	3.711	0.734327	16.1411	2.72525	73.1615		chr12:068793882..068793943	12	A_24_P41540
A_23_P370588	3.704	0.458561	33.4555	1.69865	151.359	NM_024016	chr17:44044893..44044834	17	HOXB8	Homo sapiens homeo box B8 (HOXB8), mRNA [NM_024016]	GO:0006355(regulation of transcription, DNA-dependent);GO:0007275(development)	GO:0003700(transcription factor activity)	GO:0005634(nucleus)	NM_024016	Hs.514292	14702039; 11857506; 11779477; 11571641; 11438208; 10737800; 9126347; 8646877; 2576652; 2574852; 2570724; 1981366; 1973146; 1358459
A_24_P57611	3.703	0.417461	49.0691	1.54582	221.914	NM_021637	chrX:100155913..100155972	23	TMEM35	Homo sapiens transmembrane protein 35 (TMEM35), mRNA [NM_021637]			GO:0016021(integral to membrane)	NM_021637	Hs.45140	15772651; 15489334; 14702039; 12477932; 9373149; 8125298
A_23_P419213	3.697	0.453609	65.3582	1.67717	295.14	NM_020817	chr3:115166014..115165955	3	KIAA1407	Homo sapiens KIAA1407 (KIAA1407), mRNA [NM_020817]				NM_020817	Hs.477159	10718198
A_24_P159702	3.696	0.281237	50.7615	1.03946	229.14	NM_005570	chr18:55148908..55148849	18	LMAN1	Homo sapiens lectin, mannose-binding, 1 (LMAN1), mRNA [NM_005570]	GO:0006457(protein folding);GO:0006888(ER to Golgi transport);GO:0007596(blood coagulation);GO:0015031(protein transport)	GO:0005529(sugar binding);GO:0005537(mannose binding);GO:0051082(unfolded protein binding)	GO:0000139(Golgi membrane);GO:0005789(endoplasmic reticulum membrane);GO:0005795(Golgi stack);GO:0016020(membrane);GO:0016021(integral to membrane)	NM_005570	Hs.465295	17010120; 16938437; 16735443; 16670774; 16257008; 16114131; 16054885; 16044454; 15886209; 15728497; 15716605; 15632110; 15489334; 15308636; 15292203; 15145932; 15117939; 14629470; 12727195; 12717434; 12672193; 12665801; 12477932; 12175909; 11840567; 10090935; 9546392; 9373149; 9245995; 8854877; 8223692; 8205612; 8125298; 7876089
A_24_P73730	3.694	0.39971	52.7373	1.47634	237.899	NM_014157	chr16:56874781..56874840	16	HSPC065	Homo sapiens HSPC065 protein (HSPC065), mRNA [NM_014157]			GO:43234(protein complex)	NM_014157	Hs.11614	16381901; 15489336; 15489334; 12477932; 11256614; 11230166; 11076863; 11042152
A_24_P59632	3.69	0.859494	34.3987	3.17142	155.019	BC014604	chr5:1652365..1652306	5	PDCD6	Homo sapiens, clone IMAGE:4823101, mRNA, partial cds. [BC014604]	GO:0006915(apoptosis);GO:0008624(induction of apoptosis by extracellular signals)	GO:0005509(calcium ion binding)			Hs.50823	12477932
A_24_P174461	3.687	0.367771	9.36531	1.35596	42.172	NM_033083	chr3:15456906..15456965	3	EAF1	Homo sapiens ELL associated factor 1 (EAF1), mRNA [NM_033083]	GO:6355(regulation of transcription, DNA-dependent); GO:6350(transcription)		GO:5634(nucleus)	NM_033083	Hs.474479	17081983; 16114057; 16006523; 15489334; 14702039; 12686606; 12477932; 11418481
A_32_P7502	3.678	0.892107	79.6894	3.28102	357.953	NM_198196	chr3:112780679..112780738	3	CD96	Homo sapiens CD96 antigen (CD96), transcript variant 1, mRNA [NM_198196]	GO:0006955(immune response);GO:0007155(cell adhesion)	GO:5515(protein binding)	GO:0005886(plasma membrane);GO:0005887(integral to plasma membrane)	NM_198196	Hs.142023	15034010; 12477932; 9845376; 1313846
A_24_P340941	3.673	0.3078	8.16972	1.1304	36.6442	XM_294328	chr7:93118887..93118946	7	LOC346588	PREDICTED: Homo sapiens similar to UPF0240 protein C6orf66 (HSPC125) (My013 protein) (LOC346588), mRNA [XM_294328]				XM_294328
A_24_P918317	3.662	0.404877	16.2176	1.48279	72.54	NM_015881	chr11:11942104..11942045	11	DKK3	Homo sapiens dickkopf homolog 3 (Xenopus laevis) (DKK3), transcript variant 1, mRNA [NM_015881]	GO:0006118(electron transport);GO:0007275(development);GO:0009653(morphogenesis);GO:0016055(Wnt receptor signaling pathway);GO:0030178(negative regulation of Wnt receptor signaling pathway)	GO:0008121(ubiquinol-cytochrome-c reductase activity)	GO:0005576(extracellular region);GO:0005615(extracellular space);GO:0016020(membrane);GO:0045285(ubiquinol-cytochrome-c reductase complex)	NM_015881	Hs.292156	16751809; 16609023; 16568085; 15998302; 15516983; 15489334; 15340161; 15226763; 15087387; 14767340; 14702039; 12975309; 12527209; 12477932; 11814687; 10652205; 10570958; 9373149; 9110174; 8619474; 8125298
A_23_P163506	3.659	0.817504	165.446	2.99086	739.255	NM_000101	chr16:87240706..87240090	16	CYBA	Homo sapiens cytochrome b-245, alpha polypeptide (CYBA), mRNA [NM_000101]	GO:0006118(electron transport);GO:0006801(superoxide metabolism);GO:0006810(transport)	GO:0005489(electron transporter activity);GO:0005506(iron ion binding);GO:0016491(oxidoreductase activity);GO:0020037(heme binding);GO:0046872(metal ion binding)	GO:0005739(mitochondrion);GO:0016020(membrane)	NM_000101	Hs.513803	17336700; 17227953; 17200123; 17140397; 17015440; 16923427; 16895900; 16788250; 16754784; 16546843; 16460309; 16358232; 16326715; 16293794; 16215641; 16115038; 16002772; 15994299; 15927447; 15824103; 15683718; 15671602; 15561711; 15489334; 15322091; 15322037; 15256399; 15210651; 15193812; 15102859; 15078863; 14747204; 14652666; 14578247; 12927691; 12772776; 12729892; 12716910; 12679469; 12547880;…	KEGG pathway: Leukocyte transendothelial migration 04670
A_23_P152082	3.658	0.581128	27.4009	2.12589	122.424	NM_016642	chr15:39929441..39929382	15	SPTBN5	Homo sapiens spectrin, beta, non-erythrocytic 5 (SPTBN5), mRNA [NM_016642]	GO:0030036(actin cytoskeleton organization and biogenesis);GO:0051016(barbed-end actin filament capping)	GO:0003779(actin binding)	GO:0005856(cytoskeleton);GO:0008091(spectrin);GO:0016020(membrane)	NM_016642	Hs.554815	10764729
A_24_P220921	3.654	1.04012	31.8352	3.80041	142.065	NM_015215	chr1:7761309..7761368	1	CAMTA1	Homo sapiens calmodulin binding transcription activator 1 (CAMTA1), mRNA [NM_015215]	GO:6355(regulation of transcription, DNA-dependent); GO:6350(transcription)		GO:5634(nucleus)	NM_015215	Hs.397705	16710414; 15709179; 15138581; 12964007; 12477932; 12168954; 11925432; 10048485
A_23_P89587	3.651	0.491252	20.0582	1.79362	89.4438	NM_003396	chr17:42307628..42307687	17	WNT9B	Homo sapiens wingless-type MMTV integration site family, member 9B (WNT9B), mRNA [NM_003396]	GO:0007223(frizzled-2 signaling pathway);GO:0007267(cell-cell signaling);GO:0007275(development)	GO:0004871(signal transducer activity);GO:0005201(extracellular matrix structural constituent)	GO:0005576(extracellular region)	NM_003396	Hs.326420	12975309; 12573259; 12477932; 11713592; 11604992; 9441749; 8167409	KEGG pathway: Basal cell carcinoma 05217; KEGG pathway: Hedgehog signaling pathway 04340; KEGG pathway: Melanogenesis 04916; KEGG pathway: Wnt signaling pathway 04310
A_24_P308851	3.651	1.00792	37.0275	3.67994	165.11	NM_032087	chr5:140744282..140744341	5	PCDHGA7	Homo sapiens protocadherin gamma subfamily A, 7 (PCDHGA7), transcript variant 2, mRNA [NM_032087]	GO:0007155(cell adhesion);GO:0007156(homophilic cell adhesion)	GO:0005509(calcium ion binding);GO:0005515(protein binding)	GO:0016020(membrane);GO:0016021(integral to membrane)	NM_032087	Hs.368160	11230163; 10835267; 10817752; 10737800; 10716726; 10380929
A_23_P207999	3.646	0.272151	321.76	0.992263	1432.79	NM_021127	chr18:55721258..55721317	18	PMAIP1	Homo sapiens phorbol-12-myristate-13-acetate-induced protein 1 (PMAIP1), mRNA [NM_021127]	GO:6919(caspase activation); GO:6921(cell structure disassembly during apoptosis); GO:6917(induction of apoptosis); GO:1836(release of cytochrome c from mitochondria); GO:43331(response to dsRNA); GO:6926(virus-infected cell apoptosis)	GO:5515(protein binding)	GO:5739(mitochondrion)	NM_021127	Hs.96	17038534; 16928686; 16782027; 15901672; 15705586; 15694340; 15572378; 15489334; 15299072; 15102863; 14699081; 14500711; 12879012; 12477932; 10807576; 2398525	Reactome Event:Apoptosis 109581
A_23_P436484	3.645	0.353507	2115.72	1.28848	9418.32		chr20:43000215..43000274	20	ENST00000255136	Q6DEY7 (Q6DEY7) MGC89376 protein, partial (38%) [THC2400949]		GO:0000166(nucleotide binding);GO:0003676(nucleic acid binding)
A_24_P843552	3.645	1.0283	106.29	3.74782	473.133		chr19:007636795..007637165	19	A_24_P843552
A_23_P340296	3.638	1.1531	48.9093	4.19462	217.295	BC009979	chr9:136511774..136511833	9	GPSM1	Homo sapiens G-protein signalling modulator 1 (AGS3-like, C. elegans), mRNA (cDNA clone MGC:16636 IMAGE:4121647), complete cds. [BC009979]	GO:0007165(signal transduction)	GO:0005096(GTPase activator activity);GO:0005488(binding)	GO:5783(endoplasmic reticulum); GO:16020(membrane)		Hs.239370	16458856; 16189514; 15537540; 15489334; 14530282; 12925752; 12642577; 12477932; 11278352; 11024022; 10969064
A_23_P142125	3.633	0.963572	50.0462	3.50049	222.049	NM_002152	chr19:54347113..54346604	19	HRC	Homo sapiens histidine rich calcium binding protein (HRC), mRNA [NM_002152]	GO:0006936(muscle contraction)	GO:0005198(structural molecule activity);GO:0005509(calcium ion binding)	GO:0005790(smooth endoplasmic reticulum)	NM_002152	Hs.436885	15489334; 15191886; 15082771; 12543931; 12488461; 12480542; 12477932; 11741309; 11504710; 10462052; 2498310; 2037293
A_23_P319520	3.632	0.625564	77.1975	2.272	342.43	NM_145003	chr8:143308796..143291578	8	FLJ31164	Homo sapiens hypothetical protein FLJ31164 (FLJ31164), mRNA [NM_145003]			GO:16021(integral to membrane); GO:16020(membrane)	NM_145003	Hs.370931	14702039; 12477932	KEGG pathway: SNARE interactions in vesicular transport 04130
A_23_P85903	3.622	1.29415	21.5107	4.68767	95.1614	NM_003268	chr1:2899485..2899426	1	TLR5	Homo sapiens toll-like receptor 5 (TLR5), mRNA [NM_003268]	GO:0006954(inflammatory response)	GO:0004888(transmembrane receptor activity)	GO:0016020(membrane);GO:0016021(integral to membrane)	NM_003268	Hs.114408	17283206; 16897777; 16670329; 16644730; 16482509; 16470719; 16439468; 16339542; 16239509; 16179598; 16044857; 16027372; 15956202; 15731050; 15685542; 15489334; 15340161; 15302888; 15135456; 15107846; 15069060; 15067088; 14707135; 14623910; 14607814; 12933896; 12925853; 12794153; 12734364; 12702497; 12600829; 12477932; 12185085; 11953430; 11782555; 11561001; 11323673; 10820283; 10426995; 9596645; …	KEGG pathway: Pathogenic Escherichia coli infection - EHEC 05130; KEGG pathway: Pathogenic Escherichia coli infection - EPEC 05131; KEGG pathway: Toll-like receptor signaling pathway 04620; Reactome Event:Signaling in Immune System 168256
A_23_P395609	3.618	0.304535	29.7089	1.10186	131.283	NM_147189	chr8:59223449..59223508	8	MGC39325	Homo sapiens hypothetical protein MGC39325 (MGC39325), mRNA [NM_147189]				NM_147189	Hs.154652	14702039; 12477932; 9110174; 8619474
A_32_P83811	3.616	0.684473	31.4134	2.47472	138.713	AK124936	chr4:77561996..77562055	4	AK124936	Homo sapiens cDNA FLJ42946 fis, clone BRSTN2005721. [AK124936]					Hs.109590
A_24_P381164	3.615	0.49279	418.894	1.78132	1849.34	AF207599	chr11:101754857..101754916	11	AF207599	Homo sapiens pRb-interacting protein RbBP-36 mRNA, complete cds. [AF207599]					Hs.191186
A_24_P229807	3.609	0.590946	68.8726	2.13255	303.55		chrX:015976473..015976414	23	A_24_P229807
A_32_P171903	3.605	0.351411	34.9659	1.26686	153.954		chr9:33168919..33169345	9	THC2404941	HUMGSTE beta 1,4-galactosyl-transferase precursor {Homo sapiens;} , partial (6%) [THC2404941]
A_24_P690811	3.605	0.520241	19.4956	1.87545	85.836	NM_001024656	chr19:55708055..55707996	19	LOC554235	Homo sapiens hypothetical protein LOC554235 (LOC554235), mRNA [NM_001024656]	GO:6742(NADP catabolic process); GO:19363(pyridine nucleotide biosynthetic process)	GO:16491(oxidoreductase activity)		NM_001024656	Hs.436338	12477932
A_24_P928052	3.594	0.501291	165.988	1.80169	728.616	NM_003873	chr10:33507001..33506942	10	NRP1	Homo sapiens neuropilin 1 (NRP1), transcript variant 1, mRNA [NM_003873]	GO:0001525(angiogenesis);GO:0007155(cell adhesion);GO:0007165(signal transduction);GO:0007267(cell-cell signaling);GO:0007399(neurogenesis);GO:0007411(axon guidance);GO:0008284(positive regulation of cell proliferation);GO:0030154(cell differentiation)	GO:0004872(receptor activity);GO:0005021(vascular endothelial growth factor receptor activity)	GO:0005624(membrane fraction);GO:0016020(membrane);GO:0016021(integral to membrane)	NM_003873	Hs.131704	17369353; 17222790; 17088944; 17015762; 16990775; 16849452; 16847823; 16809290; 16763549; 16648151; 16513643; 16424390; 16371354; 16335952; 16330548; 15956974; 15920019; 15695515; 15613413; 15522955; 15489334; 15233640; 15166498; 15161648; 15160992; 15126502; 14760080; 14514674; 14500350; 12883660; 12730958; 12577308; 12517344; 12477932; 12216067; 11986311; 11976715; 11953749; 11807987; 11333271;…	KEGG pathway: Axon guidance 04360
A_23_P210869	3.589	0.891302	67.6924	3.1992	296.749	NM_032609	chr20:29696335..29696393	20	COX4I2	Homo sapiens cytochrome c oxidase subunit IV isoform 2 (lung) (COX4I2), nuclear gene encoding mitochondrial protein, mRNA [NM_032609]	GO:0006118(electron transport);GO:0045333(cellular respiration)	GO:0004129(cytochrome-c oxidase activity);GO:0016491(oxidoreductase activity)	GO:0005739(mitochondrion);GO:0005751(respiratory chain complex IV (sensu Eukaryota));GO:0019866(inner membrane)	NM_032609	Hs.277101	17418790; 15489334; 12477932; 11911854; 11780052; 11737208; 11311561; 10683230; 8765469; 6246917; 6088481; 2986725; 2153405; 1309738	KEGG pathway: Oxidative phosphorylation 00190
A_23_P136724	3.579	0.258501	380.056	0.925268	1661.45	BX640843	chr3:187181264..187181323	3	LOC344887	Homo sapiens mRNA; cDNA DKFZp686B14224 (from clone DKFZp686B14224). [BX640843]					Hs.128803
A_24_P316659	3.574	0.56263	258.616	2.0109	1128.9	S67659	chr5:179068629..179069501	5	S67659	calnexin [human, melanoma cells, SK MEL 23, mRNA Partial, 816 nt]. [S67659]					Hs.529890
A_32_P37461	3.569	0.356586	37.2359	1.27281	162.329	AK125269	chr13:95126589..95126530	13	AK125269	Homo sapiens cDNA FLJ43279 fis, clone KIDNE2018217. [AK125269]					Hs.59214
A_23_P215331	3.568	0.891075	69.5435	3.17958	303.072	NM_001883	chr7:30468465..30467907	7	CRHR2	Homo sapiens corticotropin releasing hormone receptor 2 (CRHR2), mRNA [NM_001883]	GO:0007165(signal transduction);GO:0007186(G-protein coupled receptor protein signaling pathway);GO:0007188(G-protein signaling, coupled to cAMP nucleotide second messenger)	GO:0004872(receptor activity);GO:0004930(G-protein coupled receptor activity);GO:0015056(corticotrophin-releasing factor receptor activity)	GO:0005886(plasma membrane);GO:0005887(integral to plasma membrane)	NM_001883	Hs.546246	17170072; 16972272; 16734917; 16721033; 16691126; 16326828; 15652653; 15489334; 15331578; 14764822; 14592950; 12853948; 12784189; 12690205; 12477932; 11416224; 11329063; 11226328; 10822340; 9717834; 9423932; 9199241; 9070940; 8612563; 8536644; 8243338	KEGG pathway: Neuroactive ligand-receptor interaction 04080
A_32_P39526	3.568	0.426971	9.90993	1.52324	43.1792		chr4:24059159..24059147	4	THC2359588
A_23_P156402	3.566	0.508474	70.9799	1.81345	309.175	NM_003551	chr5:137492101..137482500	5	NME5	Homo sapiens non-metastatic cells 5, protein expressed in (nucleoside-diphosphate kinase) (NME5), mRNA [NM_003551]	GO:0000302(response to reactive oxygen species);GO:0006183(GTP biosynthesis);GO:0006228(UTP biosynthesis);GO:0006241(CTP biosynthesis);GO:0006916(anti-apoptosis);GO:0007283(spermatogenesis);GO:0007286(spermatid development);GO:0009116(nucleoside metabolism);GO:0030154(cell differentiation)	GO:0004550(nucleoside diphosphate kinase activity);GO:0005524(ATP binding)	GO:0008372(cellular component unknown)	NM_003551	Hs.519602	16189514; 15489334; 14499630; 12477932; 9742940; 8889548	KEGG pathway: Purine metabolism 00230; KEGG pathway: Pyrimidine metabolism 00240
A_23_P315602	3.564	0.591663	22.8013	2.10873	99.252	NM_016300	chr3:35810649..35810708	3	ARPP-21	Homo sapiens cyclic AMP-regulated phosphoprotein, 21 kD (ARPP-21), transcript variant 1, mRNA [NM_016300]	GO:8150(biological_process)	GO:0003676(nucleic acid binding)	GO:0008372(cellular component unknown)	NM_016300	Hs.475902	15489334; 15144186; 14702039; 12477932; 10931946; 8889548; 8120638
A_24_P40306	3.564	0.45628	12.3218	1.62609	53.6314	NM_000185	chr22:19466089..19466148	22	SERPIND1	Homo sapiens serine (or cysteine) proteinase inhibitor, clade D (heparin cofactor), member 1 (SERPIND1), mRNA [NM_000185]	GO:0006935(chemotaxis);GO:0007596(blood coagulation);GO:0007600(sensory perception)	GO:0004867(serine-type endopeptidase inhibitor activity);GO:0008201(heparin binding)	GO:0005615(extracellular space)	NM_000185	Hs.474270	16981704; 16339402; 16335952; 15543340; 15461802; 15342556; 15337701; 15292227; 15247982; 14718574; 12477932; 12361205; 12169660; 12152684; 12095635; 11856753; 11846800; 11323006; 10391209; 9373149; 8562924; 8125298; 7545318; 3907702; 3782093; 3755044; 3379101; 3003690; 2894851; 2841345; 2760054; 2647747; 2552799; 2318847; 2104620; 1985958; 1939083; 1836773; 1671335	KEGG pathway: Complement and coagulation cascades 04610
A_32_P38125	3.559	1.15425	37.5937	4.10841	163.427	BC068441	chr2:113586826..113586885	2	IL1RN	Homo sapiens interleukin 1 receptor antagonist, mRNA (cDNA clone IMAGE:5270437), partial cds. [BC068441]	GO:0006954(inflammatory response)	GO:0005152(interleukin-1 receptor antagonist activity)	GO:0005615(extracellular space);GO:0005622(intracellular)		Hs.81134	17332449; 17235630; 17224277; 17182583; 17176440; 17074546; 17069782; 17026469; 16980335; 16937503; 16906455; 16886894; 16879054; 16839849; 16804398; 16777324; 16741227; 16698387; 16635751; 16596202; 16595248; 16553947; 16456536; 16454826; 16414081; 16335952; 16301842; 16246569; 16200608; 16195370; 16142351; 16126303; 16109659; 16106254; 16098232; 16026159; 16019233; 15954918; 15927855; 15923123;…
A_23_P6447	3.558	0.40196	141.531	1.43001	614.949	NM_006860	chr22:35484578..35484519	22	RABL4	Homo sapiens RAB, member of RAS oncogene family-like 4 (RABL4), mRNA [NM_006860]	GO:0007264(small GTPase mediated signal transduction);GO:0015031(protein transport)	GO:0000166(nucleotide binding);GO:0005525(GTP binding)	GO:5622(intracellular)	NM_006860	Hs.415172	15489334; 15461802; 12529303; 12477932; 10591208
A_23_P2524	3.557	0.355047	24.1711	1.26296	105.011	AK001979	chr12:2537997..2538056	12	AK001979	Homo sapiens cDNA FLJ11117 fis, clone PLACE1005990. [AK001979]					Hs.372570
A_24_P48014	3.555	1.19794	39.6365	4.25882	172.1	NM_003745	chr16:11256503..11256444	16	SOCS1	Homo sapiens suppressor of cytokine signaling 1 (SOCS1), mRNA [NM_003745]	GO:0001558(regulation of cell growth);GO:0006512(ubiquitin cycle);GO:0007242(intracellular signaling cascade);GO:0007259(JAK-STAT cascade);GO:0046426(negative regulation of JAK-STAT cascade)	GO:0004860(protein kinase inhibitor activity);GO:0005159(insulin-like growth factor receptor binding);GO:0019901(protein kinase binding)	GO:0005737(cytoplasm)	NM_003745	Hs.50640	17230231; 17001312; 16984412; 16815301; 16628196; 16532038; 16498413; 16432158; 16421738; 16415872; 16410555; 16407264; 16287070; 16082380; 15850793; 15688010; 15589317; 15545275; 15522878; 15456882; 15386345; 15373779; 15361843; 15240148; 15235874; 15198092; 15197228; 15169905; 15166476; 15121754; 15074307; 15021916; 14976049; 14762685; 14634100; 14630083; 14614901; 14614012; 14522994; 12900355;…	KEGG pathway: Insulin signaling pathway 04910; KEGG pathway: Jak-STAT signaling pathway 04630; KEGG pathway: Type II diabetes mellitus 04930
A_23_P11201	3.555	0.398583	13.7655	1.4169	59.7648	NM_005300	chrX:41312191..41312250	23	GPR34	Homo sapiens G protein-coupled receptor 34 (GPR34), mRNA [NM_005300]	GO:0007165(signal transduction);GO:0007186(G-protein coupled receptor protein signaling pathway)	GO:0001584(rhodopsin-like receptor activity);GO:0004872(receptor activity);GO:0045028(purinergic nucleotide receptor activity, G-protein coupled)	GO:0005887(integral to plasma membrane)	NM_005300	Hs.495989	16338117; 16303743; 15489334; 14702039; 12477932; 10982042; 10395919; 10036181; 8889549
A_23_P136777	3.552	0.549724	813.594	1.95262	3529.5	NM_001647	chr3:534338..531795	3	APOD	Homo sapiens apolipoprotein D (APOD), mRNA [NM_001647]	GO:0006629(lipid metabolism);GO:0006810(transport)	GO:0005319(lipid transporter activity);GO:0005515(protein binding);GO:0008035(high-density lipoprotein binding);GO:0008289(lipid binding)	GO:0005615(extracellular space)	NM_001647	Hs.522555	16437381; 16335952; 15916898; 15489334; 15316799; 15192024; 14760718; 14718574; 14596852; 14551159; 14500696; 12873803; 12837283; 12497622; 12477932; 12363390; 11744388; 11344130; 11058760; 10391209; 8692868; 8549691; 7918467; 7613477; 6774335; 3453108; 2891117; 2439269; 2244881; 2083249
A_24_P64329	3.547	0.889738	40.7218	3.15631	176.432	NM_173575	chr10:133872585..133871644	10	STK32C	Homo sapiens serine/threonine kinase 32C (STK32C), mRNA [NM_173575]	GO:0006468(protein amino acid phosphorylation)	GO:0004674(protein serine/threonine kinase activity);GO:0005524(ATP binding);GO:0016740(transferase activity)		NM_173575	Hs.469002	15489334; 15164054; 12477932; 12471243
A_23_P160567	3.547	0.687661	68.7647	2.43905	297.882	NM_032257	chr1:42565448..42565389	1	ZMYND12	Homo sapiens zinc finger, MYND-type containing 12 (ZMYND12), mRNA [NM_032257]		GO:0005488(binding);GO:0046872(metal ion binding)	GO:5622(intracellular)	NM_032257	Hs.294009	16710414; 15489334; 14702039; 12477932; 11256614; 11230166
A_23_P394972	3.546	0.373471	2.76833	1.32436	21.6548	NM_144991	chr21:44743003..44742944	21	C21orf29	Homo sapiens chromosome 21 open reading frame 29 (C21orf29), mRNA [NM_144991]	GO:0007155(cell adhesion)	GO:0005198(structural molecule activity)		NM_144991	Hs.554818	15489334; 12477932; 12095917; 10830953
A_23_P166248	3.542	0.257682	10994.5	0.912834	47568.2	NM_004414	chr21:34810938..34810879	21	DSCR1	Homo sapiens Down syndrome critical region gene 1 (DSCR1), transcript variant 1, mRNA [NM_004414]	GO:0007165(signal transduction);GO:0007417(central nervous system development);GO:0008015(circulation);GO:0019722(calcium-mediated signaling)	GO:0000166(nucleotide binding);GO:0003700(transcription factor activity)	GO:0005634(nucleus)	NM_004414	Hs.282326	17062574; 16919501; 16627481; 16442855; 16406492; 16231093; 16126726; 16109302; 15489334; 15448146; 15358155; 15263820; 15256217; 15016650; 14702039; 12809556; 12477932; 12225619; 12063245; 11483593; 10861295; 10830953; 10722714; 9325060; 9110174; 8619474; 8595418
A_24_P664891	3.535	0.834543	45.3109	2.95031	195.639	AF020589	12q24.2	12	COX6A1	Homo sapiens cytochrome C oxidase subunit VIa homolog mRNA, complete cds. [AF020589]	GO:0006118(electron transport)	GO:0004129(cytochrome-c oxidase activity);GO:0016491(oxidoreductase activity)	GO:0005740(mitochondrial membrane);GO:0019866(inner membrane)		Hs.497118	16541075; 15489334; 12477932; 10773445; 9284905; 9202413; 9190060; 2549515; 1327966; 1286669	KEGG pathway: Oxidative phosphorylation 00190; Reactome Event:Electron Transport Chain 163200
A_23_P23611	3.535	0.473261	93.9052	1.67285	405.396	NM_001008219	chr1:103919042..103919101	1	AMY1C	Homo sapiens amylase, alpha 1C; salivary (AMY1C), mRNA [NM_001008219]				NM_001008219	Hs.514463	15286789; 6608795; 6176528; 2788608; 2452973; 2081604	KEGG pathway: Starch and sucrose metabolism 00500
A_24_P252895	3.532	0.48032	23.1728	1.69673	99.9755	NM_139024	chr11:2291497..2292332	11	PHEMX	Homo sapiens pan-hematopoietic expression (PHEMX), transcript variant 3, mRNA [NM_139024]	GO:0007267(cell-cell signaling)	GO:0005554(molecular function unknown)	GO:0016021(integral to membrane)	NM_139024	Hs.271954
A_32_P181061	3.525	0.514755	17.4553	1.81473	75.1573	BE612504	chr6:159365931..159365872	6	BE612504	BE612504 601452004F1 NIH_MGC_66 Homo sapiens cDNA clone IMAGE:3855793 5', mRNA sequence [BE612504]					Hs.391527
A_24_P10751	3.523	0.813673	64.2879	2.86682	276.638	NM_000457	chr20:42492246..42492305	20	HNF4A	Homo sapiens hepatocyte nuclear factor 4, alpha (HNF4A), transcript variant 2, mRNA [NM_000457]	GO:0006350(transcription);GO:0006355(regulation of transcription, DNA-dependent);GO:0006357(regulation of transcription from RNA polymerase II promoter);GO:0006629(lipid metabolism);GO:0007596(blood coagulation)	GO:0003700(transcription factor activity);GO:0003702(RNA polymerase II transcription factor activity);GO:0003707(steroid hormone receptor activity);GO:0004879(ligand-dependent nuclear receptor activity);GO:0005496(steroid binding);GO:0046872(metal ion binding)	GO:0005634(nucleus)	NM_000457	Hs.116462	17464991; 17407387; 17393984; 17353931; 17327436; 17291450; 17264800; 17259399; 17052457; 17022998; 17007050; 16980607; 16946562; 16929032; 16893891; 16882880; 16838170; 16804065; 16771709; 16644680; 16584384; 16562587; 16523192; 16502298; 16488887; 16351573; 16338932; 16223942; 16186411; 16051671; 16007190; 15933212; 15928245; 15919766; 15831710; 15830177; 15826954; 15796896; 15794920; 15793260;…	KEGG pathway: Maturity onset diabetes of the young 04950
A_24_P180849	3.523	0.914647	90.5147	3.22195	389.419	NM_017688	chr9:113212349..113212408	9	BSPRY	Homo sapiens B-box and SPRY domain containing (BSPRY), mRNA [NM_017688]	GO:6816(calcium ion transport); GO:6811(ion transport)	GO:0008270(zinc ion binding)	GO:0005622(intracellular)	NM_017688	Hs.494870	15489334; 15164053; 14702039; 12615066; 12477932; 11099500; 10978534
A_23_P104318	3.513	0.324692	2222.02	1.14052	9532.62	NM_019058	chr10:73705369..73705428	10	DDIT4	Homo sapiens DNA-damage-inducible transcript 4 (DDIT4), mRNA [NM_019058]				NM_019058	Hs.523012	17005863; 16713569; 16381901; 16341674; 16258273; 15988001; 15632201; 15592522; 15489336; 15180327; 15146197; 14646594; 12477932; 11884613; 11230166; 11076863	KEGG pathway: mTOR signaling pathway 04150
A_23_P162466	3.505	0.518497	21.3015	1.81712	91.1761	NM_004572	chr12:32836542..32836483	12	PKP2	Homo sapiens plakophilin 2 (PKP2), transcript variant 2b, mRNA [NM_004572]	GO:0016337(cell-cell adhesion)	GO:0005198(structural molecule activity);GO:0005515(protein binding)	GO:0005634(nucleus);GO:0005856(cytoskeleton);GO:0005886(plasma membrane);GO:0016021(integral to membrane);GO:0030057(desmosome)	NM_004572	Hs.164384	17041889; 17010805; 16876743; 16567567; 16549640; 16415378; 15489853; 15324660; 15231748; 12941695; 12477932; 11790773; 11416169; 10852826; 10828611; 10374265; 10374264; 9721216; 8922383
A_32_P85433	3.502	0.341427	31.2391	1.19556	133.599	BQ130701	chr6:132312924..132312983	6	BQ130701	BQ130701 ij86c06.y1 Human insulinoma Homo sapiens cDNA clone IMAGE:5778418 5' similar to SW:CTGF_HUMAN P29279 CONNECTIVE TISSUE GROWTH FACTOR PRECURSOR. [1] ;, mRNA sequence [BQ130701]					Hs.410037
A_23_P83007	3.501	0.31371	703.337	1.09835	3007.51	NM_203403	chr9:12811727..12811786	9	C9orf150	Homo sapiens chromosome 9 open reading frame 150 (C9orf150), mRNA [NM_203403]				NM_203403	Hs.445356	15489334; 15221005; 15164053; 14702039; 12766061; 12477932
A_23_P132793	3.498	0.263526	27371.4	0.921923	116950	NM_006010	chr3:51401727..51401786	3	ARMET	Homo sapiens arginine-rich, mutated in early stage tumors (ARMET), mRNA [NM_006010]	GO:8150(biological_process)	GO:0005554(molecular function unknown)	GO:0008372(cellular component unknown)	NM_006010	Hs.436446	15489334; 12665801; 12628928; 12477932; 10767373; 9174057; 8971156; 8649854
A_23_P88351	3.498	0.582044	39.6106	2.03603	169.228	NM_015915	chr14:50164800..50164859	14	SPG3A	Homo sapiens spastic paraplegia 3A (autosomal dominant) (SPG3A), mRNA [NM_015915]	GO:0006955(immune response)	GO:0000166(nucleotide binding);GO:0003677(DNA binding);GO:0003924(GTPase activity);GO:0005525(GTP binding)	GO:0005634(nucleus)	NM_015915	Hs.241503	16815977; 16401858; 16339213; 15742100; 15596607; 15517445; 15489334; 15477516; 15184642; 14695538; 14607301; 14506257; 12939451; 12508121; 12499504; 12477932; 12112092; 11685207; 9373149; 9110174; 8619474; 8252041; 8125298; 7825576; 12387898
A_23_P6150	3.493	0.852483	19.6912	2.97782	84.0076	AK125985	chr20:25993668..25993727	20	C20orf91	Homo sapiens cDNA FLJ43997 fis, clone TESTI4021456. [AK125985]					Hs.449065
A_24_P333802	3.491	0.361311	3270.65	1.26123	13943.7	NM_032121	chrX:76888109..76888050	23	DKFZp564K142	Homo sapiens implantation-associated protein (DKFZp564K142), mRNA [NM_032121]	GO:0006118(electron transport)	GO:0005489(electron transporter activity)	GO:5783(endoplasmic reticulum); GO:16021(integral to membrane); GO:16020(membrane); GO:8250(oligosaccharyl transferase complex)	NM_032121	Hs.323562	16303743; 15835887; 15804357; 15489334; 15164054; 14702039; 12975309; 12887896; 12477932; 11483580; 11230166; 9373149; 8125298
A_23_P134542	3.491	0.797829	26.0774	2.7849	111.172	NM_148900	chr7:113893626..113896076	7	FOXP2	Homo sapiens forkhead box P2 (FOXP2), transcript variant 4, mRNA [NM_148900]	GO:0006350(transcription);GO:0006355(regulation of transcription, DNA-dependent)	GO:0003676(nucleic acid binding);GO:0003700(transcription factor activity);GO:0008270(zinc ion binding);GO:0046872(metal ion binding)	GO:0005634(nucleus)	NM_148900	Hs.282787	17330859; 17196932; 17033973; 16984964; 16538183; 16407075; 15948071; 15877281; 15685218; 15108192; 15056695; 14997560; 14702039; 14701752; 14555953; 12876151; 12853948; 12721956; 12690205; 12524352; 12477932; 12192408; 12189486; 12160352; 12116195; 12060812; 11894222; 11872605; 11872603; 11818129; 11586359; 11358962; 10880297; 9770548; 9225980; 2332125
A_23_P156180	3.488	0.498744	57.3944	1.73964	244.502	NM_003059	chr5:131707369..131707428	5	SLC22A4	Homo sapiens solute carrier family 22 (organic cation transporter), member 4 (SLC22A4), mRNA [NM_003059]	GO:0006334(nucleosome assembly);GO:0006811(ion transport);GO:0006814(sodium ion transport);GO:0007589(fluid secretion);GO:0015695(organic cation transport)	GO:0000166(nucleotide binding);GO:0003677(DNA binding);GO:0005524(ATP binding);GO:0008513(organic cation porter activity);GO:0015075(ion transporter activity);GO:0015293(symporter activity);GO:0031402(sodium ion binding)	GO:0000786(nucleosome);GO:0005634(nucleus);GO:0005886(plasma membrane);GO:0005887(integral to plasma membrane)	NM_003059	Hs.310591	17340776; 17006998; 16796743; 16773684; 16729965; 16652416; 16437728; 16333318; 16246312; 15832501; 15795384; 15685536; 15489334; 15459889; 15184985; 15107849; 14608356; 14531806; 12788076; 12504088; 12477932; 12436193; 12388627; 10215651; 9808712; 9703985; 9426230
A_24_P940166	3.479	0.408454	3480.88	1.42115	14791.8	NM_001015880	chr10:89496934..89496993	10	PAPSS2	Homo sapiens 3'-phosphoadenosine 5'-phosphosulfate synthase 2 (PAPSS2), transcript variant 2, mRNA [NM_001015880]	GO:0000103(sulfate assimilation);GO:0001501(skeletal development);GO:0006139(nucleobase, nucleoside, nucleotide and nucleic acid metabolism)	GO:0000166(nucleotide binding);GO:0004020(adenylylsulfate kinase activity);GO:0004781(sulfate adenylyltransferase (ATP) activity);GO:0005524(ATP binding);GO:0016779(nucleotidyltransferase activity)	GO:0005622(intracellular)	NM_001015880	Hs.524491	17353931; 15489334; 12477932; 11931653; 11931637; 11773860; 11159808; 10679223; 10657990; 10559207; 9771708; 9714015; 9671738	KEGG pathway: Purine metabolism 00230; KEGG pathway: Selenoamino acid metabolism 00450; KEGG pathway: Sulfur metabolism 00920
A_23_P22735	3.473	0.386157	2152.99	1.34098	9131.31	NM_032621	chrX:102370566..102370507	23	BEX2	Homo sapiens brain expressed X-linked 2 (BEX2), mRNA [NM_032621]			GO:5634(nucleus)	NM_032621	Hs.398989	16818640; 16314316; 16189514; 15958283; 15772651; 15489334; 12477932; 12054873
A_23_P126706	3.47	0.565287	284.773	1.96174	1206.99	NM_004673	chr1:175551975..175551916	1	ANGPTL1	Homo sapiens angiopoietin-like 1 (ANGPTL1), mRNA [NM_004673]	GO:7165(signal transduction); GO:7169(transmembrane receptor protein tyrosine kinase signaling pathway)	GO:0005102(receptor binding)	GO:5615(extracellular space)	NM_004673	Hs.555903	16710414; 16303743; 15950186; 15940350; 15489334; 15284220; 12624729; 12477932; 10473614; 10318855; 10051567; 10025962; 9373149; 9286704; 8889548; 8125298
A_24_P945228	3.464	0.526486	66.2534	1.82381	280.306	NM_207352	chr4:187508667..187508726	4	CYP4V2	Homo sapiens cytochrome P450, family 4, subfamily V, polypeptide 2 (CYP4V2), mRNA [NM_207352]	GO:0006118(electron transport)	GO:0004497(monooxygenase activity);GO:0005506(iron ion binding);GO:0020037(heme binding);GO:0046872(metal ion binding)	GO:0016020(membrane)	NM_207352	Hs.237642	17249554; 17013694; 16186368; 16179904; 16088246; 15860296; 15489334; 15042513; 14702039; 12477932; 11001583
A_23_P147900	3.462	1.02277	21.8414	3.5412	92.3608	NM_007252	chr7:39277495..39277554	7	POU6F2	Homo sapiens POU domain, class 6, transcription factor 2 (POU6F2), mRNA [NM_007252]	GO:0006355(regulation of transcription, DNA-dependent);GO:0006366(transcription from RNA polymerase II promoter);GO:0007402(ganglion mother cell fate determination);GO:0007417(central nervous system development);GO:0007601(visual perception)	GO:0003700(transcription factor activity)	GO:0005634(nucleus)	NM_007252	Hs.137106	15459955; 12853948; 11284034; 11183772; 8601806
A_23_P121013	3.458	0.359969	15.9044	1.24468	67.165	NM_016298	chr3:122829473..122829532	3	FBXO40	Homo sapiens F-box protein 40 (FBXO40), mRNA [NM_016298]	GO:0006512(ubiquitin cycle)	GO:0008270(zinc ion binding);GO:0046872(metal ion binding)	GO:5575(cellular_component)	NM_016298	Hs.272564	15520277; 15489334; 12477932; 10574462
A_23_P48487	3.457	0.973428	25.9542	3.36497	109.577	NM_183002	chr14:69585268..69582766	14	SLC8A3	Homo sapiens solute carrier family 8 (sodium-calcium exchanger), member 3 (SLC8A3), transcript variant c, mRNA [NM_183002]	GO:0006811(ion transport);GO:0006814(sodium ion transport);GO:0006816(calcium ion transport);GO:0007154(cell communication)	GO:0005432(calcium:sodium antiporter activity);GO:0005509(calcium ion binding);GO:0005516(calmodulin binding);GO:0015297(antiporter activity);GO:0031402(sodium ion binding)	GO:0016020(membrane);GO:0016021(integral to membrane)	NM_183002	Hs.337696	16679322; 16306395; 15777725; 15557343; 15247490; 14722618; 14702039; 12558991; 12502570; 12477932; 12406570; 10390518; 9195292; 8921376; 8798769	KEGG pathway: Calcium signaling pathway 04020
A_32_P834726	3.456	0.595921	24.6941	2.05936	104.224	AK055679	chr16:27132282..27132223	16	AK055679	Homo sapiens cDNA FLJ31117 fis, clone IMR322000609. [AK055679]					Hs.145717
A_23_P150281	3.455	0.604602	60.6502	2.08864	255.893	AK096176	chr11:44911095..44911036	11	TP53I11	Homo sapiens cDNA FLJ38857 fis, clone MESAN2011597. [AK096176]	GO:0006950(response to stress);GO:0008285(negative regulation of cell proliferation)				Hs.554791	16344560; 16170329; 15225615; 14702039; 12883691; 12477932; 9305847; 9110174; 8619474
A_24_P320699	3.452	0.47	436.595	1.62259	1840.87	NM_001013398	chr7:45730058..45729454	7	IGFBP3	Homo sapiens insulin-like growth factor binding protein 3 (IGFBP3), transcript variant 1, mRNA [NM_001013398]	GO:0001558(regulation of cell growth);GO:0009968(negative regulation of signal transduction);GO:0043065(positive regulation of apoptosis);GO:0045663(positive regulation of myoblast differentiation)	GO:0005520(insulin-like growth factor binding);GO:0008160(protein tyrosine phosphatase activator activity);GO:0046872(metal ion binding)	GO:0005576(extracellular region)	NM_001013398	Hs.450230	17447118; 17396438; 17287408; 17237715; 17210081; 17187018; 17113753; 17096329; 17085968; 17070193; 17056474; 17047053; 16969385; 16965600; 16935391; 16915540; 16887362; 16825320; 16793770; 16776662; 16775172; 16763062; 16723126; 16645643; 16617154; 16614079; 16552541; 16543235; 16541420; 16540651; 16489075; 16455777; 16394092; 16335952; 16322329; 16306136; 16303743; 16275148; 16211216; 16210470;…
A_24_P178723	3.452	0.552143	120.388	1.90606	507.577		chr15:057486656..057486597	15	A_24_P178723
A_23_P159622	3.447	0.888358	97.5527	3.06224	410.699	NM_000718	chr9:138291871..138291930	9	CACNA1B	Homo sapiens calcium channel, voltage-dependent, L type, alpha 1B subunit (CACNA1B), mRNA [NM_000718]	GO:0006812(cation transport);GO:0006816(calcium ion transport);GO:0007268(synaptic transmission)	GO:0000166(nucleotide binding);GO:0005245(voltage-gated calcium channel activity);GO:0005509(calcium ion binding);GO:0005515(protein binding);GO:0005524(ATP binding)	GO:0005891(voltage-gated calcium channel complex);GO:0016020(membrane);GO:0016021(integral to membrane)	NM_000718	Hs.495522	17081983; 16857708; 16627564; 16382099; 15953418; 15728831; 15607937; 15166237; 14684825; 14602720; 12665800; 12435810; 12414690; 12177192; 12161429; 12018859; 11438518; 11395521; 11353727; 11130074; 10455105; 9030575; 8825650; 8750830; 8684604; 1321501	KEGG pathway: Calcium signaling pathway 04020; KEGG pathway: MAPK signaling pathway 04010; KEGG pathway: Taste transduction 04742; KEGG pathway: Type II diabetes mellitus 04930
A_23_P17606	3.444	0.275639	262.63	0.949259	1104.64	NM_006948	chr21:14667700..14667641	21	STCH	Homo sapiens stress 70 protein chaperone, microsome-associated, 60kDa (STCH), mRNA [NM_006948]		GO:0000166(nucleotide binding);GO:0005524(ATP binding)	GO:0005783(endoplasmic reticulum);GO:0005792(microsome)	NM_006948	Hs.352341	16087163; 15489334; 14702039; 12477932; 12107410; 10830953; 10675567; 9373149; 8889549; 8889548; 8825657; 8131751; 8125298
A_24_P803885	3.436	0.411963	31.8763	1.41561	133.779	NM_207326	chr1:243281594..243281653	1	LOC149134	Homo sapiens hypothetical protein LOC149134 (LOC149134), mRNA [NM_207326]				NM_207326	Hs.417972
A_32_P109901	3.433	0.377693	40.458	1.29659	169.629	BX094364	chr18:11643410..11643351	18	BX094364	BX094364 Soares_testis_NHT Homo sapiens cDNA clone IMAGp998D074163, mRNA sequence [BX094364]					Hs.124584
A_23_P14351	3.42	0.396677	23.2566	1.35683	97.1555	NM_004274	chr14:32371314..32371373	14	AKAP6	Homo sapiens A kinase (PRKA) anchor protein 6 (AKAP6), mRNA [NM_004274]	GO:0006605(protein targeting)	GO:0051018(protein kinase A binding)	GO:0005635(nuclear membrane);GO:0016529(sarcoplasmic reticulum)	NM_004274	Hs.509083	12754202; 12168954; 11807172; 11352932; 11296225; 10830164; 10413680; 9238861; 9205841; 7721854
A_23_P17354	3.417	0.405671	15.3808	1.38599	64.1795	NM_024034	chr20:42341139..42341198	20	GDAP1L1	Homo sapiens ganglioside-induced differentiation-associated protein 1-like 1 (GDAP1L1), mRNA [NM_024034]				NM_024034	Hs.517059	15489334; 14702039; 12477932; 11780052; 11125086
A_24_P300777	3.416	0.345591	17.0866	1.18062	71.2917	NM_001109	chr10:134964933..134964874	10	ADAM8	Homo sapiens a disintegrin and metalloproteinase domain 8 (ADAM8), mRNA [NM_001109]	GO:0006508(proteolysis and peptidolysis)	GO:0004222(metalloendopeptidase activity);GO:0008270(zinc ion binding);GO:0046872(metal ion binding)	GO:0005887(integral to plasma membrane)	NM_001109	Hs.501574	17339047; 16344560; 15623614; 12477932; 12135759; 11050116; 10354553; 9126482
A_23_P421638	3.413	0.855344	620.584	2.91937	2586.92	NM_145166	chr3:42681513..42681572	3	ZNF651	Homo sapiens zinc finger protein 651 (ZNF651), mRNA [NM_145166]	GO:0006350(transcription);GO:0006355(regulation of transcription, DNA-dependent)	GO:0003676(nucleic acid binding);GO:0003677(DNA binding);GO:0005515(protein binding);GO:0008270(zinc ion binding);GO:0046872(metal ion binding)	GO:0005634(nucleus)	NM_145166	Hs.409561	15489334; 12477932; 10574461
A_32_P228356	3.411	0.811446	35.2792	2.76768	146.963		chr8:141110763..141110822	8	THC2313031
A_23_P91520	3.41	0.438023	169.935	1.4935	707.659	NM_007341	chr21:39805603..39808940	21	SH3BGR	Homo sapiens SH3 domain binding glutamic acid-rich protein (SH3BGR), transcript variant 1, mRNA [NM_007341]	GO:0006461(protein complex assembly)	GO:0005070(SH3/SH2 adaptor activity)		NM_007341	Hs.473847	15489334; 14767758; 12477932; 12358155; 10830953; 9050928; 8889548
A_23_P375281	3.408	0.316214	55.4531	1.07766	230.813	NM_080706	chr17:3415644..3415585	17	TRPV1	Homo sapiens transient receptor potential cation channel, subfamily V, member 1 (TRPV1), transcript variant 3, mRNA [NM_080706]	GO:0006812(cation transport);GO:0006816(calcium ion transport)	GO:0005262(calcium channel activity);GO:0005509(calcium ion binding);GO:0005516(calmodulin binding)	GO:0016020(membrane);GO:0016021(integral to membrane)	NM_080706	Hs.268606	17392452; 17347480; 17217056; 17176640; 17109831; 17074976; 16996800; 16996476; 16842630; 16793902; 16777226; 16406364; 16382100; 16381901; 16319926; 16301147; 16099171; 16081411; 15992990; 15793280; 15708075; 15685214; 15644492; 15574747; 15489336; 15306801; 15190102; 15066994; 15051629; 14996838; 14987252; 14630912; 14554100; 14523239; 14520770; 14506258; 12812762; 12808128; 12765698; 12721390;…	KEGG pathway: Neuroactive ligand-receptor interaction 04080
A_24_P221105	3.407	1.01982	45.862	3.47465	190.842		chr11:109358667..109358728	11	A_24_P221105
A_24_P296689	3.403	0.270381	558.714	0.92014	2322.21	AK124426	chr17:59470405..59470346	17	AK124426	Homo sapiens cDNA FLJ42435 fis, clone BLADE2006849. [AK124426]					Hs.356481
A_23_P164576	3.401	0.365994	180.402	1.24457	749.237	BC005130	chr18:3594125..3594184	18	MGC11082	Homo sapiens hypothetical protein MGC11082, mRNA (cDNA clone IMAGE:3689882), partial cds. [BC005130]					Hs.556464	12477932
A_23_P22129	3.4	1.07705	88.1205	3.66154	365.881	NM_003949	chr17:37133366..37133307	17	HAP1	Homo sapiens huntingtin-associated protein 1 (neuroan 1) (HAP1), transcript variant 1, mRNA [NM_003949]	GO:0007268(synaptic transmission);GO:0007275(development)	GO:0005554(molecular function unknown)	GO:0015629(actin cytoskeleton)	NM_003949	Hs.158300	16713569; 16344560; 16169070; 15737634; 15383276; 14702039; 12881483; 12021262; 10974549; 10087300; 9798945; 9742138; 9668110; 9599014; 9454836; 9361024; 7477378	KEGG pathway: Huntington's disease 05040
A_23_P214432	3.391	0.364222	27.4652	1.23525	113.764		chr6:43695503..43695444	6	THC2281107	ALU1_HUMAN (P39188) Alu subfamily J sequence contamination warning entry, partial (13%) [THC2281107]
A_23_P120845	3.387	0.297611	6120.05	1.00804	25317.3	NM_005080	chr22:27515346..27515287	22	XBP1	Homo sapiens X-box binding protein 1 (XBP1), mRNA [NM_005080]	GO:0006350(transcription);GO:0006355(regulation of transcription, DNA-dependent);GO:0006955(immune response)	GO:0003700(transcription factor activity)	GO:0005634(nucleus)	NM_005080	Hs.437638	17418411; 17034899; 17026957; 16461360; 16381901; 16342282; 16154272; 16002735; 15882996; 15598891; 15489336; 15489334; 15461802; 15351732; 15184063; 15149721; 15063770; 14702039; 14634507; 14576841; 12954762; 12949534; 12805554; 12713871; 12586069; 12477932; 12067985; 11813207; 11779464; 11076863; 10652269; 10591208; 9563853; 8657566; 8349596; 2321018; 2196176; 1903538; 1718857
A_32_P472968	3.383	0.390284	173.104	1.32027	715.189	BC047110	chr12:32427270..32427329	12	BC047110	Homo sapiens, clone IMAGE:5312754, mRNA. [BC047110]					Hs.137206
A_23_P147185	3.382	0.446031	13142.4	1.50827	54277.6	NM_001746	chr5:179089514..179089573	5	CANX	Homo sapiens calnexin (CANX), transcript variant 1, mRNA [NM_001746]	GO:0006457(protein folding);GO:0009306(protein secretion)	GO:0005509(calcium ion binding);GO:0005529(sugar binding);GO:0051082(unfolded protein binding)	GO:0005783(endoplasmic reticulum);GO:0016021(integral to membrane)	NM_001746	Hs.529890	17170088; 17081983; 17081065; 16938437; 16565220; 16061483; 16002696; 15923638; 15557823; 15537650; 15489334; 15467828; 15261665; 15236594; 15231748; 15161937; 14980518; 14966132; 14732708; 14732231; 14498830; 12805210; 12643545; 12610306; 12610305; 12562843; 12507291; 12477932; 12383251; 12359150; 12239218; 12222674; 12208510; 12119418; 12052826; 11851433; 11756446; 11751874; 11583625; 11566319;…	KEGG pathway: Antigen processing and presentation 04612
A_23_P316472	3.379	0.402394	101.802	1.35953	420.073	NM_144666	chr11:6549684..6549743	11	FLJ32752	Homo sapiens hypothetical protein FLJ32752 (FLJ32752), mRNA [NM_144666]	GO:0007018(microtubule-based movement)	GO:0003777(microtubule motor activity)	GO:0019861(flagellum);GO:0030286(dynein complex)	NM_144666	Hs.424183	14702039; 12975309; 12477932
A_24_P187365	3.375	0.431925	88.7035	1.45791	365.676		chr19:046250296..046250250	19	A_24_P187365
A_24_P238386	3.368	0.677683	14.282	2.28272	58.7553		chr16:073784146..073784087	16	A_24_P238386
A_24_P753110	3.362	0.807923	17.4944	2.71662	71.8442		chr17:2966945..2967004	17	THC2423326	Q9UM77 (Q9UM77) Olfactory receptor 17-210, complete [THC2423326]	GO:0007165(signal transduction);GO:0007186(G-protein coupled receptor protein signaling pathway);GO:0007606(sensory perception of chemical stimulus);GO:0007608(perception of smell)	GO:0004872(receptor activity);GO:0004984(olfactory receptor activity)	GO:0005887(integral to plasma membrane);GO:0016021(integral to membrane)
A_23_P149153	3.361	0.415709	229.456	1.39737	942.01	NM_022359	chr1:142444282..142441697	1	PDE4DIP	Homo sapiens phosphodiesterase 4D interacting protein (myomegalin) (PDE4DIP), transcript variant 3, mRNA [NM_022359]	GO:0006412(protein biosynthesis);GO:0007010(cytoskeleton organization and biogenesis);GO:0030036(actin cytoskeleton organization and biogenesis)	GO:0003735(structural constituent of ribosome);GO:0003779(actin binding)	GO:0005622(intracellular);GO:0005840(ribosome);GO:0015629(actin cytoskeleton)	NM_022359	Hs.487925	17143517; 16713569; 14702039; 12693553; 12477932; 11374908; 11134006; 9455484
A_23_P34852	3.359	0.960427	49.1385	3.22588	201.576	NM_007272	chr1:15512333..15512392	1	CTRC	Homo sapiens chymotrypsin C (caldecrin) (CTRC), mRNA [NM_007272]	GO:0006508(proteolysis and peptidolysis)	GO:0004263(chymotrypsin activity);GO:0004295(trypsin activity);GO:0008233(peptidase activity)		NM_007272	Hs.8709	16710414; 15489334; 12477932; 9538241; 8635596; 2365696
A_23_P319640	3.358	0.367981	13228.2	1.23561	54248.6		chr2:74643367..74643426	2	ENST00000318886	Homo sapiens hypothetical protein BC009264, mRNA (cDNA clone IMAGE:3940360), with apparent retained intron. [BC009264]					Hs.516124
A_23_P166297	3.356	0.420321	18.7211	1.41055	76.7311	NM_207630	chr21:42589853..42589912	21	ABCG1	Homo sapiens ATP-binding cassette, sub-family G (WHITE), member 1 (ABCG1), transcript variant 1, mRNA [NM_207630]	GO:0006869(lipid transport);GO:0008203(cholesterol metabolism);GO:0009720(detection of hormone stimulus);GO:0010033(response to organic substance);GO:0042632(cholesterol homeostasis)	GO:0000166(nucleotide binding);GO:0005524(ATP binding);GO:0015196(L-tryptophan transporter activity);GO:0015216(purine nucleotide transporter activity);GO:0015646(permease activity);GO:0016887(ATPase activity);GO:0042626(ATPase activity, coupled to transmembrane movement of substances);GO:0046983(protein dimerization activity)	GO:0005624(membrane fraction);GO:0005783(endoplasmic reticulum);GO:0005795(Golgi stack);GO:0005887(integral to plasma membrane);GO:0016020(membrane)	NM_207630	Hs.124649	17241464; 17141191; 17121837; 17020879; 16902247; 16870176; 16857950; 16730733; 16702602; 16357317; 16054053; 16024918; 15994327; 15584507; 15492319; 15489334; 15240127; 14702039; 12477932; 12032171; 11590207; 11500512; 11350058; 11279031; 11162488; 11072082; 10950923; 10830953; 10799558; 10639163; 9110174; 9034316; 8703120; 8659545; 8619474	KEGG pathway: ABC transporters - General 02010
A_24_P15391	3.355	0.99134	277.745	3.3263	1138.2		chr2:88587060..88587001	2	ENST00000303271	PREDICTED: Homo sapiens similar to FoxI1c protein (LOC344167), mRNA [XM_292958]				XM_292958	Hs.343584
A_23_P328735	3.355	0.459632	42.4543	1.54215	173.969	NM_144721	chr4:76810700..76810759	4	THAP6	Homo sapiens THAP domain containing 6 (THAP6), mRNA [NM_144721]		GO:0003676(nucleic acid binding);GO:0003677(DNA binding);GO:0046872(metal ion binding)	GO:15630(microtubule cytoskeleton)	NM_144721	Hs.479971	16381901; 16344560; 15489336; 15489334; 12575992; 12477932; 11256614; 11230166; 11076863
A_23_P53126	3.354	0.340131	15.6391	1.14082	64.0642	NM_005574	chr11:33836878..33836819	11	LMO2	Homo sapiens LIM domain only 2 (rhombotin-like 1) (LMO2), mRNA [NM_005574]	GO:0007275(development)	GO:0005515(protein binding);GO:0008270(zinc ion binding);GO:0046872(metal ion binding)	GO:0005634(nucleus)	NM_005574	Hs.34560	17038524; 16873670; 16314316; 16189514; 15761153; 15541480; 15489334; 12878195; 12727888; 12609830; 12477932; 12067721; 11882901; 11751867; 11069036; 10866689; 10431247; 9819382; 9736723; 9452425; 9391090; 9214632; 9209374; 9129143; 9001422; 8078932; 7957052; 7731680; 7568177; 7475267; 2052354; 2034676; 1923511
A_32_P157213	3.35	1.19459	70.4788	4.00197	288.368	XM_375619	chr19:48568945..48568886	19	LOC400705	PREDICTED: Homo sapiens similar to polycythemia rubra vera 1; cell surface receptor (LOC400705), mRNA [XM_375619]				XM_375619	Hs.449896
A_24_P341606	3.344	0.942544	242.753	3.15216	991.527		chr3:75488930..75488871	3	ENST00000331736	Q8NH99 (Q8NH99) Seven transmembrane helix receptor, partial (77%) [THC2437350]	GO:0007165(signal transduction);GO:0007186(G-protein coupled receptor protein signaling pathway)	GO:0004872(receptor activity);GO:0004984(olfactory receptor activity)	GO:0016021(integral to membrane)
A_23_P37623	3.342	0.524593	85.9793	1.75345	350.992	NM_181076	chr15:32459516..32459457	15	GM88	Homo sapiens 88-kDa golgi protein (GM88), transcript variant 2, mRNA [NM_181076]			GO:0005795(Golgi stack)	NM_181076	Hs.182982
A_23_P411157	3.333	0.4222	29.5427	1.40714	120.255	NM_005430	chr12:47662545..47662604	12	WNT1	Homo sapiens wingless-type MMTV integration site family, member 1 (WNT1), mRNA [NM_005430]	GO:0001708(cell fate specification);GO:0007163(establishment and/or maintenance of cell polarity);GO:0007223(frizzled-2 signaling pathway);GO:0007283(spermatogenesis);GO:0007417(central nervous system development);GO:0009653(morphogenesis);GO:0016477(cell migration);GO:0030154(cell differentiation)	GO:0005102(receptor binding)	GO:0005576(extracellular region);GO:0005625(soluble fraction)	NM_005430	Hs.248164	17306035; 17143299; 17072303; 17035233; 16930536; 16760136; 16756720; 16565090; 16501043; 16495219; 16474850; 16427602; 15913453; 15841445; 15824740; 15592430; 15580286; 15489334; 15454084; 15194563; 15149841; 14960582; 14644163; 12477932; 12209999; 12154096; 12014624; 11832495; 11782388; 11448771; 11350055; 11336703; 11029007; 10866835; 10654605; 10557084; 10511339; 10347172; 9147651; 3329717; 3…	KEGG pathway: Basal cell carcinoma 05217; KEGG pathway: Hedgehog signaling pathway 04340; KEGG pathway: Melanogenesis 04916; KEGG pathway: Wnt signaling pathway 04310
A_24_P630490	3.325	0.514253	49.5378	1.7098	201.159	BC020859	chr2:179150672..179151266	2	BC020859	Homo sapiens, Similar to deafness, autosomal dominant 5 homolog (human), clone IMAGE:4551670, mRNA. [BC020859]	GO:7605(sensory perception of sound)				Hs.87734	17301963; 16804542; 15489334; 12477932
A_23_P301484	3.323	0.749922	26.2505	2.49169	106.524	NM_138574	chr6:22679514..22679573	6	HDGFL1	Homo sapiens hepatoma derived growth factor-like 1 (HDGFL1), mRNA [NM_138574]				NM_138574	Hs.97124	16344560; 14702039
A_32_P147063	3.32	0.884048	45.4557	2.93488	184.304	AL355688	chr21:42593671..42593730	21	AL355688	Homo sapiens EST from clone 208499, full insert. [AL355688]					Hs.6655
A_32_P179083	3.319	0.312397	24.7765	1.03696	100.445	NM_203448	chr9:41870574..41870515	9	MGC21881	Homo sapiens hypothetical protein MGC21881 (MGC21881), mRNA [NM_203448]				NM_203448	Hs.121001
A_24_P52882	3.315	0.565545	208.985	1.875	846.217	NM_003806	chr12:115781749..115781690	12	HRK	Homo sapiens harakiri, BCL2 interacting protein (contains only BH3 domain) (HRK), mRNA [NM_003806]	GO:0006917(induction of apoptosis);GO:0008634(negative regulation of survival gene product activity);GO:0042981(regulation of apoptosis)	GO:5515(protein binding)		NM_003806	Hs.87247	16697956; 15694340; 15031724; 14695142; 14596824; 12606589; 12477932; 12217801; 11796190; 11483855; 11331593; 11076863; 10075695; 9130713
A_32_P212712	3.313	0.543753	20.4111	1.80139	82.586		chr1:119813954..119813895	1	A_32_P212712
A_24_P23740	3.312	0.576885	39.6587	1.91069	160.425		chr2:222282886..222282945	2	ENST00000272885	PREDICTED: Homo sapiens similar to ribosomal protein L23 (LOC402120), mRNA [XM_377786]	GO:0006412(protein biosynthesis)	GO:0003735(structural constituent of ribosome)	GO:0005622(intracellular);GO:0005840(ribosome)	XM_377786
A_24_P298737	3.312	0.932566	131.123	3.08823	530.326		chrX:470556..470615	23	ENST00000357592						Hs.535995
A_32_P750514	3.306	0.570899	18.5212	1.88748	74.7868	Y10776	chr22:42437552..42437493	22	FLJ23588	H.sapiens mRNA for CAP-binding protein complex interacting protein 1. [Y10776]	GO:0007517(muscle development)	GO:0003774(motor activity);GO:0005509(calcium ion binding)	GO:0016459(myosin)		Hs.368507	15489334; 14702039; 12612053; 12529303; 12477932; 11258795; 10591208; 9373149; 8125298
A_32_P42149	3.305	1.04898	31.4206	3.46655	126.817	AA521057	chr16:023383233..023383292	16	AA521057	aa71e06.s1 NCI_CGAP_GCB1 Homo sapiens cDNA clone IMAGE:826402 3' similar to contains Alu repetitive element;contains element LTR5 repetitive element ;, mRNA sequence [AA521057]					Hs.528806
A_24_P516728	3.304	0.385332	9582.73	1.27332	38674.5		chr1:170564719..170564694	1	THC2370432	AL547890 AL547890 Homo sapiens PLACENTA COT 25-NORMALIZED Homo sapiens cDNA clone CS0DI033YB09 5-PRIME, mRNA sequence [AL547890]					Hs.531856
A_24_P333421	3.3	0.533793	158.153	1.76129	637.334	AB011115	chr7:149002145..149002204	7	KIAA0543	Homo sapiens mRNA for KIAA0543 protein, partial cds. [AB011115]	GO:0006355(regulation of transcription, DNA-dependent);GO:0007155(cell adhesion)	GO:0003676(nucleic acid binding);GO:0046983(protein dimerization activity)	GO:0005622(intracellular)	XM_376720	Hs.301277	14702039; 12477932; 9628581
A_32_P711043	3.299	0.446985	17.1447	1.47482	69.0893	AK097463	chr17:71328997..71328938	17	AK097463	Homo sapiens cDNA FLJ40144 fis, clone TESTI2013012. [AK097463]					Hs.556003
A_23_P47086	3.297	0.526944	172.686	1.73718	695.295	NM_021046	chr11:70927164..70927223	11	KRTAP5-8	Homo sapiens keratin associated protein 5-8 (KRTAP5-8), mRNA [NM_021046]	GO:8150(biological_process)	GO:0030280(structural constituent of epidermis)	GO:0005576(extracellular region);GO:0005882(intermediate filament)	NM_021046	Hs.445245	15144888; 10023043
A_32_P13533	3.291	0.541324	15.9769	1.78135	64.2122		chr4:191117468..191117409	4	THC2436642
A_32_P227027	3.29	0.367178	79.6784	1.20786	320.122		chr12:77985624..77985683	12	THC2288599
A_23_P24774	3.285	1.08833	23.5784	3.57553	94.6081	NM_000352	chr11:17371237..17371178	11	ABCC8	Homo sapiens ATP-binding cassette, sub-family C (CFTR/MRP), member 8 (ABCC8), mRNA [NM_000352]	GO:0005975(carbohydrate metabolism);GO:0006810(transport);GO:0006813(potassium ion transport)	GO:0000166(nucleotide binding);GO:0004872(receptor activity);GO:0005524(ATP binding);GO:0008281(sulfonylurea receptor activity);GO:0015079(potassium ion transporter activity);GO:0016887(ATPase activity);GO:0042626(ATPase activity, coupled to transmembrane movement of substances)	GO:0016020(membrane);GO:0016021(integral to membrane)	NM_000352	Hs.54470	17213273; 16897043; 16885549; 16613899; 16429405; 16416420; 16373383; 16357843; 15807877; 15613469; 15579791; 15579781; 15562009; 15356046; 15111507; 12941953; 12941782; 12540637; 12364426; 12356945; 12213829; 12199344; 12149601; 12118200; 11938023; 11867634; 11825905; 11536079; 11226335; 11160857; 11018078; 10639163; 10615958; 10506587; 10506167; 10447255; 10338089; 10334322; 10204114; 10202168;…	KEGG pathway: ABC transporters - General 02010; KEGG pathway: Type II diabetes mellitus 04930
A_23_P59616	3.284	0.287401	54.604	0.943825	219.008	NM_173537	chr7:74006067..74006126	7	GTF2IRD2	Homo sapiens GTF2I repeat domain containing 2 (GTF2IRD2), mRNA [NM_173537]		GO:0003676(nucleic acid binding);GO:0008270(zinc ion binding)	GO:0005634(nucleus)	NM_173537	Hs.352142	15388857; 15243160; 15100712; 14702039; 12477932; 9373149; 8125298
A_32_P6769	3.28	0.885557	303.897	2.90443	1217.31	BC071598	chr2:242408742..242408801	2	MGC25181	Homo sapiens hypothetical protein MGC25181, mRNA (cDNA clone MGC:87530 IMAGE:30334929), complete cds. [BC071598]	GO:0006118(electron transport);GO:0016042(lipid catabolism)	GO:0004623(phospholipase A2 activity);GO:0005509(calcium ion binding)	GO:5739(mitochondrion)		Hs.516813	17353931; 16442322; 16344560; 16081310; 16037974; 15815621; 15609246; 15489334; 15070399; 14702039; 12477932; 8889548; 7609436
A_23_P381017	3.279	0.865197	142.519	2.83683	570.721	NM_152559	chr7:72693799..72693740	7	WBSCR27	Homo sapiens Williams Beuren syndrome chromosome region 27 (WBSCR27), mRNA [NM_152559]	GO:8152(metabolic process)	GO:8168(methyltransferase activity)		NM_152559	Hs.162206	15489334; 12477932
A_24_P348173	3.278	0.981974	47.2321	3.21905	189.103	AK001784	chr19:53558400..53555234	19	AK001784	Homo sapiens cDNA FLJ10922 fis, clone OVARC1000420. [AK001784]
A_32_P146113	3.275	0.525343	30.2013	1.72058	120.806	NM_145028	chr6:35814183..35814242	6	C6orf81	Homo sapiens chromosome 6 open reading frame 81 (C6orf81), mRNA [NM_145028]		GO:0005488(binding)		NM_145028	Hs.533066	17081983; 15489334; 14702039; 14574404; 12477932
A_23_P108062	3.275	0.871932	22.7049	2.85538	90.8103	NM_002307	chr19:43973215..43973274	19	LGALS7	Homo sapiens lectin, galactoside-binding, soluble, 7 (galectin 7) (LGALS7), mRNA [NM_002307]	GO:0006915(apoptosis);GO:0007157(heterophilic cell adhesion)	GO:0005529(sugar binding)	GO:0005615(extracellular space);GO:0005634(nucleus)	NM_002307	Hs.99923	16788763; 15489334; 13679866; 12523890; 12477932; 11706006; 10500176; 9760227; 9697310; 9305847; 7729568; 7534301
A_32_P20120	3.272	0.572563	17.7508	1.87339	70.9342	NM_015092	chr16:18723696..18723662	16	SMG1	Homo sapiens PI-3-kinase-related kinase SMG-1 (SMG1), mRNA [NM_015092]	GO:0000184(mRNA catabolism, nonsense-mediated decay);GO:0046777(autophosphorylation);GO:0046854(phosphoinositide phosphorylation)	GO:0004428(inositol or phosphatidylinositol kinase activity);GO:0004674(protein serine/threonine kinase activity);GO:0005488(binding);GO:0016301(kinase activity);GO:0016773(phosphotransferase activity, alcohol group as acceptor)	GO:0005737(cytoplasm)	NM_015092	Hs.460179	17229728; 16488880; 16452507; 15279777; 15175154; 14702039; 14636577; 12554878; 12477932; 12168954; 11948212; 11544179; 11331269; 10737800; 10493829; 10428027; 9566925; 9455477; 8524286
A_24_P930418	3.271	1.33939	20.9982	4.38181	83.9	AK057533	chr8:30522489..30522548	8	AK057533	Homo sapiens cDNA FLJ32971 fis, clone TESTI2008847. [AK057533]	GO:6118(electron transport)	GO:16491(oxidoreductase activity)			Hs.334587	14702039; 12477932
A_23_P12128	3.266	0.442673	91.4457	1.44556	364.712	NM_000549	chr1:115288724..115288783	1	TSHB	Homo sapiens thyroid stimulating hormone, beta (TSHB), mRNA [NM_000549]	GO:0007186(G-protein coupled receptor protein signaling pathway);GO:0007267(cell-cell signaling);GO:0009653(morphogenesis)	GO:0005179(hormone activity)	GO:0005576(extracellular region)	NM_000549	Hs.406687	16216492; 16133148; 15489334; 15297803; 15292359; 14671302; 12477932; 12364478; 11788671; 11549695; 11297590; 9589689; 8670056; 8636437; 8196184; 5002675; 3839756; 3243440; 3234176; 2792087; 2558651; 2457586; 1971148; 1692298; 890569	KEGG pathway: Neuroactive ligand-receptor interaction 04080
A_23_P374862	3.262	0.494006	626.074	1.61147	2494.3	NM_000574	chr1:203921436..203921495	1	DAF	Homo sapiens decay accelerating factor for complement (CD55, Cromer blood group system) (DAF), mRNA [NM_000574]	GO:0006955(immune response);GO:0006958(complement activation, classical pathway)	GO:48503(GPI anchor binding)	GO:0005615(extracellular space);GO:0005625(soluble fraction);GO:0005887(integral to plasma membrane);GO:0016020(membrane)	NM_000574	Hs.527653	17182573; 17167176; 16980062; 16951684; 16908271; 16818763; 16647457; 16602701; 16543227; 16533428; 16503113; 16367924; 16273233; 16179371; 16079188; 15919505; 15831949; 15808692; 15808686; 15808683; 15808680; 15721309; 15596863; 15536079; 15489334; 15385816; 15356143; 15351205; 15350460; 15284224; 15151618; 15102803; 15102687; 15007307; 15007304; 14993659; 14962294; 14734808; 14722298; 14530374;…	KEGG pathway: Complement and coagulation cascades 04610; KEGG pathway: Hematopoietic cell lineage 04640
A_24_P770721	3.261	0.731834	3922.98	2.38643	15623.7		chr22:035305303..035305362	22	A_24_P770721
A_24_P754989	3.258	0.505083	12.0451	1.64558	47.929		chr14:102819483..102819539	14	ENST00000327693
A_24_P54220	3.257	0.357583	9.46848	1.16472	37.6668	NM_000639	chr1:169366721..169366780	1	FASLG	Homo sapiens Fas ligand (TNF superfamily, member 6) (FASLG), mRNA [NM_000639]	GO:0006915(apoptosis);GO:0006917(induction of apoptosis);GO:0006955(immune response);GO:0007165(signal transduction);GO:0007267(cell-cell signaling);GO:0043123(positive regulation of I-kappaB kinase/NF-kappaB cascade)	GO:0005164(tumor necrosis factor receptor binding)	GO:0005615(extracellular space);GO:0005887(integral to plasma membrane);GO:0016020(membrane)	NM_000639	Hs.2007	17290285; 17173971; 17164290; 17136494; 17123522; 17118988; 17101499; 17071607; 17056762; 17053166; 17014925; 16990614; 16987075; 16972019; 16868256; 16808908; 16770006; 16767155; 16710414; 16691186; 16627752; 16601838; 16595663; 16595635; 16538172; 16538171; 16514159; 16487513; 16474169; 16364925; 16332972; 16332967; 16318909; 16306044; 16298578; 16282344; 16273638; 16212902; 16204241; 16158329;…	KEGG pathway: Apoptosis 04210; KEGG pathway: Cytokine-cytokine receptor interaction 04060; KEGG pathway: MAPK signaling pathway 04010; KEGG pathway: Natural killer cell mediated cytotoxicity 04650; KEGG pathway: Type I diabetes mellitus 04940; Reactome Event:Apoptosis 109581
A_24_P879895	3.257	0.545852	268.576	1.7779	1068.4	BC043357	chr18:3646078..3646138	18	BC043357	Homo sapiens, clone IMAGE:3883659, mRNA. [BC043357]					Hs.19872
A_23_P136595	3.255	0.470405	68.1351	1.53127	270.884			0	A_23_P136595
A_32_P168349	3.255	0.922496	311.582	3.00272	1238.67		chr6:31802298..31802357	6	ENST00000299289	Homo sapiens cDNA FLJ35073 fis, clone PLACE6000630. [AK092392]					Hs.247879
A_23_P18684	3.254	0.691351	211.645	2.24952	841.072	NM_004362	chr4:141668039..141667980	4	CLGN	Homo sapiens calmegin (CLGN), mRNA [NM_004362]	GO:0006457(protein folding);GO:0007338(fertilization (sensu Metazoa))	GO:0005509(calcium ion binding);GO:0051082(unfolded protein binding)	GO:0005783(endoplasmic reticulum);GO:0016021(integral to membrane)	NM_004362	Hs.86368	17081983; 16264275; 15489334; 14702039; 12477932; 11784061; 10495883; 9434179; 9177349; 8126001
A_23_P412029	3.251	0.468111	42.9519	1.52163	170.521		chr2:61079938..61079879	2	ENST00000316752	Homo sapiens mRNA; cDNA DKFZp686K122 (from clone DKFZp686K122) [AL832208]					Hs.368348
A_24_P76362	3.248	0.463292	35.6512	1.50477	141.424		chr10:097344352..097344411	10	A_24_P76362
A_32_P78295	3.246	0.951467	25.5659	3.08853	101.356	NM_145178	chr10:69660626..69660567	10	ATOH7	Homo sapiens atonal homolog 7 (Drosophila) (ATOH7), mRNA [NM_145178]	GO:0045449(regulation of transcription)	GO:0030528(transcription regulator activity)	GO:0005634(nucleus)	NM_145178	Hs.175396	14516699; 12617822; 12477932; 11889557
A_24_P888859	3.242	0.945122	20.176	3.06443	79.897		chr5:180189796..180189855	5	THC2274621	AI971784 wv28c02.x1 NCI_CGAP_Ov18 Homo sapiens cDNA clone IMAGE:2530850 3', mRNA sequence [AI971784]					Hs.348292
A_23_P130194	3.242	0.370841	8965.01	1.20208	35492	NM_006907	chr17:77483681..77483622	17	PYCR1	Homo sapiens pyrroline-5-carboxylate reductase 1 (PYCR1), transcript variant 1, mRNA [NM_006907]	GO:0006118(electron transport);GO:0006561(proline biosynthesis);GO:0008652(amino acid biosynthesis)	GO:0004735(pyrroline-5-carboxylate reductase activity);GO:0016491(oxidoreductase activity)		NM_006907	Hs.458332	16730026; 15489334; 12477932; 9373149; 8880459; 8125298; 6894153; 6253048; 6201483; 2722838; 1730675; 212173	KEGG pathway: Arginine and proline metabolism 00330; KEGG pathway: Urea cycle and metabolism of amino groups 00220; Reactome Event:Metabolism of nitrogenous molecules 71291
A_32_P173177	3.236	0.342866	124.721	1.10953	492.932		chr3:053894109..053894050	3	A_32_P173177
A_24_P734953	3.234	0.670569	590.532	2.16841	2332.25	NM_001013642	chr1:27010643..27010702	1	LOC388610	Homo sapiens hypothetical LOC388610 (LOC388610), mRNA [NM_001013642]				NM_001013642	Hs.355747	12477932
A_23_P25121	3.232	0.480995	7912.08	1.55446	31229.3	NM_016594	chr12:47603878..47602239	12	FKBP11	Homo sapiens FK506 binding protein 11, 19 kDa (FKBP11), mRNA [NM_016594]	GO:0006457(protein folding)	GO:0003755(peptidyl-prolyl cis-trans isomerase activity);GO:0016853(isomerase activity)	GO:16021(integral to membrane); GO:16020(membrane)	NM_016594	Hs.438695	16596453; 15489334; 12975309; 12477932; 12036304
A_24_P191047	3.23	1.12404	59.9956	3.63042	236.662	NM_019060	chr1:149301099..149301158	1	C1orf42	Homo sapiens chromosome 1 open reading frame 42 (C1orf42), mRNA [NM_019060]		GO:5515(protein binding)		NM_019060	Hs.110196	16710414; 16169070; 12477932; 11230159
A_23_P131036	3.227	0.757273	32.0133	2.44398	126.185	BC007817	chr19:40851320..40851261	19	BC007817	Homo sapiens cDNA clone IMAGE:4300770, complete cds. [BC007817]					Hs.501908
A_32_P118348	3.224	0.344596	211.824	1.11081	833.949	CR622072	chr7:18814961..18815020	7	CR622072	full-length cDNA clone CS0DF032YA11 of Fetal brain of Homo sapiens (human). [CR622072]					Hs.444785
A_23_P67367	3.221	0.310583	109.898	1.0005	432.376	NM_014475	chr19:54139924..54139983	19	DHDH	Homo sapiens dihydrodiol dehydrogenase (dimeric) (DHDH), mRNA [NM_014475]	GO:0005975(carbohydrate metabolism);GO:0006118(electron transport);GO:0008152(metabolism)	GO:0005489(electron transporter activity);GO:0008746(NAD(P) transhydrogenase activity);GO:0016491(oxidoreductase activity);GO:0047115(trans-1,2-dihydrobenzene-1,2-diol dehydrogenase activity)		NM_014475	Hs.405755	12477932; 11306093; 11097839; 10477285	KEGG pathway: Metabolism of xenobiotics by cytochrome P450 00980
A_23_P435874	3.208	0.429522	11.4535	1.37798	44.8774	NM_015667	chr9:40880530..40880471	9	C9orf36	Homo sapiens chromosome 9 open reading frame 36 (C9orf36), mRNA [NM_015667]				NM_015667	Hs.123004	16094384; 15489334; 15164053; 12477932
A_32_P88817	3.208	0.578783	30.0563	1.85652	117.748		chr7:101888092..101888151	7	THC2267456	ALU6_HUMAN (P39193) Alu subfamily SP sequence contamination warning entry, partial (20%) [THC2266190]
A_24_P693986	3.206	0.765721	722.207	2.45499	2827.96	NM_001013642	chr1:27011061..27011120	1	LOC388610	Homo sapiens hypothetical LOC388610 (LOC388610), mRNA [NM_001013642]				NM_001013642	Hs.355747	12477932
A_24_P225604	3.206	0.460452	3581.64	1.47603	14022.5	NM_018981	chr2:183449465..183449524	2	DNAJC10	Homo sapiens DnaJ (Hsp40) homolog, subfamily C, member 10 (DNAJC10), mRNA [NM_018981]	GO:0006118(electron transport);GO:0006457(protein folding)	GO:0005489(electron transporter activity);GO:0016853(isomerase activity);GO:0031072(heat shock protein binding);GO:0051082(unfolded protein binding)	GO:5783(endoplasmic reticulum)	NM_018981	Hs.516632	16303743; 16189514; 15815621; 15489334; 14702039; 14587667; 12975309; 12477932; 12446677; 12411443
A_23_P121987	3.206	0.35923	127.199	1.15152	497.985	NM_033035	chr5:110439832..110439891	5	TSLP	Homo sapiens thymic stromal lymphopoietin (TSLP), transcript variant 1, mRNA [NM_033035]				NM_033035	Hs.389874	17320941; 17213320; 16785889; 15944327; 15741223; 14999427; 12707303; 12477932; 12055625; 11480573; 11418668; 10570284	KEGG pathway: Cytokine-cytokine receptor interaction 04060; KEGG pathway: Jak-STAT signaling pathway 04630
A_23_P90333	3.205	0.533595	275.752	1.71005	1079.32	XM_292765	chr19:49068716..49068657	19	ZNF404	PREDICTED: Homo sapiens zinc finger protein 404 (ZNF404), mRNA [XM_292765]	GO:0006355(regulation of transcription, DNA-dependent)	GO:0003676(nucleic acid binding)	GO:0005622(intracellular)	XM_292765	Hs.76561
A_32_P220463	3.204	0.349464	6.39053	1.11976	25.0088	AX721195	chr5:167890141..167890200	5	AX721195	Sequence 155 from Patent WO0220754. [AX721195]				XM_293903	Hs.166262
A_32_P123990	3.202	0.577456	46.5071	1.84927	181.9	BC015835	chr6:170802673..170802614	6	BC015835	Homo sapiens cDNA clone IMAGE:4293096, partial cds. [BC015835]					Hs.367900
A_24_P937649	3.202	0.538482	26.362	1.72439	103.104	AK097297	chr6:32734003..32733944	6	AK097297	Homo sapiens cDNA FLJ39978 fis, clone SPLEN2029380. [AK097297]	GO:2504(antigen processing and presentation of peptide or polysaccharide antigen via MHC class II); GO:7049(cell cycle); GO:6955(immune response)	GO:5525(GTP binding); GO:32395(MHC class II receptor activity)	GO:42613(MHC class II protein complex); GO:16021(integral to membrane); GO:16020(membrane)		Hs.409934	17212715; 16964961; 16941709; 16939368; 16916661; 16893387; 16890076; 16799707; 16783473; 16720217; 16567828; 16509868; 16484124; 16441489; 16441488; 16393997; 16390391; 16320082; 16303674; 16267776; 16234023; 16125818; 16112030; 16112029; 16078082; 16053028; 15982255; 15853909; 15826953; 15825968; 15789899; 15786423; 15785242; 15664787; 15617864; 15603876; 15602651; 15556690; 15529553; 15507397;…	KEGG pathway: Antigen processing and presentation 04612; KEGG pathway: Cell adhesion molecules (CAMs) 04514; KEGG pathway: Type I diabetes mellitus 04940
A_32_P29954	3.2	0.703995	29.8381	2.25311	116.632	AF086274	chr10:1589022..1589081	10	AF086274	Homo sapiens full length insert cDNA clone ZD45B04. [AF086274]					Hs.384604
A_23_P35082	3.2	0.276991	162.002	0.886492	633.233	NM_031459	chr1:28292336..28292395	1	SESN2	Homo sapiens sestrin 2 (SESN2), mRNA [NM_031459]	GO:0007050(cell cycle arrest)		GO:0005634(nucleus)	NM_031459	Hs.469543	15489334; 15105503; 14702039; 12607115; 12477932; 12203114; 11256614; 11230166
A_23_P92349	3.198	0.438058	274.267	1.40097	1071.29	NM_001004356	chr4:1009769..1009828	4	FGFRL1	Homo sapiens fibroblast growth factor receptor-like 1 (FGFRL1), transcript variant 1, mRNA [NM_001004356]	GO:8285(negative regulation of cell proliferation); GO:1558(regulation of cell growth)	GO:0004872(receptor activity)	GO:0016021(integral to membrane)	NM_001004356	Hs.193326	16273302; 16019430; 15489334; 15340161; 14702039; 12975309; 12813049; 12477932; 11418238; 11267671; 11031111; 9373149; 8125298
A_23_P110175	3.196	0.552099	16.8641	1.76434	65.8205	NM_001334	chr4:157207100..157204776	4	CTSO	Homo sapiens cathepsin O (CTSO), mRNA [NM_001334]	GO:0006508(proteolysis and peptidolysis)	GO:0004197(cysteine-type endopeptidase activity)		NM_001334	Hs.75262	15489334; 12477932; 9790772; 7929457; 7805878
A_32_P445775	3.191	0.354717	26.889	1.13188	104.791		chr7:107798458..107798399	7	ENST00000313516	Homo sapiens mRNA; cDNA DKFZp313O1132 (from clone DKFZp313O1132). [AL833137]				XM_212061	Hs.290259
A_24_P930782	3.188	0.480225	22.0297	1.53114	85.7852	NM_177549	chr20:4661241..4661182	20	PRNT	Homo sapiens prion protein (testis specific) (PRNT), mRNA [NM_177549]				NM_177549	Hs.126516	12514748
A_32_P111098	3.188	0.430904	374.168	1.37388	1457.03	W72519	chr11:1869877..1869818	11	W72519	W72519 zd64h01.s1 Soares_fetal_heart_NbHH19W Homo sapiens cDNA clone IMAGE:345457 3' similar to gb:M33552 LYMPHOCYTE-SPECIFIC PROTEIN LSP1 (HUMAN);, mRNA sequence [W72519]					Hs.56729
A_23_P94647	3.187	1.12255	69.1563	3.57785	269.203	NM_001005234	chr9:122517262..122517321	9	OR1L3	Homo sapiens olfactory receptor, family 1, subfamily L, member 3 (OR1L3), mRNA [NM_001005234]	GO:0007165(signal transduction);GO:0007186(G-protein coupled receptor protein signaling pathway);GO:0007600(sensory perception);GO:0007608(perception of smell)	GO:0004872(receptor activity);GO:0004984(olfactory receptor activity)	GO:0016021(integral to membrane)	NM_001005234	Hs.534570	15164053; 14983052
A_24_P333630	3.186	0.442221	24.7264	1.40891	96.2137	BC034627	chr10:118421854..118421913	10	BC034627	Homo sapiens cDNA clone IMAGE:4839213, partial cds. [BC034627]					Hs.535312
A_23_P166109	3.182	0.263999	240.959	0.840135	936.532	NM_198391	chr20:14254033..14253974	20	FLRT3	Homo sapiens fibronectin leucine rich transmembrane protein 3 (FLRT3), transcript variant 2, mRNA [NM_198391]	GO:0007155(cell adhesion)	GO:0005057(receptor signaling protein activity);GO:0030674(protein binding, bridging)	GO:0005578(extracellular matrix (sensu Metazoa));GO:0005887(integral to plasma membrane)	NM_198391	Hs.41296	16303743; 15489334; 14702039; 12975309; 12477932; 11780052; 10819331; 10644439
A_23_P27795	3.179	0.483835	23.3753	1.53825	90.765	NM_021102	chr19:43474699..43474758	19	SPINT2	Homo sapiens serine protease inhibitor, Kunitz type, 2 (SPINT2), mRNA [NM_021102]	GO:0006928(cell motility)	GO:0004867(serine-type endopeptidase inhibitor activity)	GO:0005576(extracellular region);GO:0005625(soluble fraction);GO:0016021(integral to membrane)	NM_021102	Hs.31439	17255277; 16353247; 16236267; 15930277; 15717269; 15489334; 15388859; 15340161; 14734471; 14695180; 14558597; 12571229; 12569552; 12553733; 12522575; 12477932; 12211652; 12180971; 11777908; 11606055; 11013244; 9434156; 9359851; 9346890; 9115294; 9045658; 8895530
A_32_P815507	3.179	0.911515	26.9315	2.89786	104.57	AK093639	chr10:6608403..6608344	10	AK093639	Homo sapiens cDNA FLJ36320 fis, clone THYMU2005480. [AK093639]					Hs.538620
A_24_P913216	3.178	0.317807	52.3247	1.00991	203.077	AK022299	chr19:32958569..32958510	19	LOC148189	Homo sapiens cDNA FLJ12237 fis, clone MAMMA1001249. [AK022299]					Hs.190090
A_24_P305623	3.177	0.343297	1467.18	1.09074	5693.36	NM_006134	chr21:33743824..33743765	21	TMEM50B	Homo sapiens transmembrane protein 50B (TMEM50B), mRNA [NM_006134]	GO:8150(biological_process)	GO:0005554(molecular function unknown)	GO:0016021(integral to membrane)	NM_006134	Hs.433668	15489334; 12975309; 12477932; 11256614; 10830953; 10077530
A_23_P127805	3.177	0.781668	58.8667	2.48298	228.377		chr11:63097894..63097835	11	THC2438100	ALU2_HUMAN (P39189) Alu subfamily SB sequence contamination warning entry, partial (6%) [THC2438100]
A_32_P755377	3.175	0.581064	26.0274	1.84463	100.914	BC034617	chr17:16533808..16533867	17	BC034617	Homo sapiens, clone IMAGE:4837395, mRNA, partial cds. [BC034617]					Hs.531547
A_24_P92640	3.168	0.928651	139.792	2.94225	540.93	AK094860	chr17:8203948..8203889	17	AK094860	Homo sapiens cDNA FLJ37541 fis, clone BRCAN2026340. [AK094860]					Hs.549913
A_32_P142128	3.163	0.351131	36.641	1.11068	141.553	AL833330	chr10:48915317..48915258	10	AL833330	Homo sapiens mRNA; cDNA DKFZp686H0133 (from clone DKFZp686H0133). [AL833330]					Hs.531181	14702039
A_24_P307306	3.16	0.467522	45.1716	1.47753	174.354		chr1:119851437..119851378	1	A_24_P307306
A_23_P29735	3.16	0.390924	16.7241	1.23527	64.5425	NM_003458	chr3:49683791..49683850	3	BSN	Homo sapiens bassoon (presynaptic cytomatrix protein) (BSN), mRNA [NM_003458]	GO:0007268(synaptic transmission)	GO:0005200(structural constituent of cytoskeleton);GO:0046872(metal ion binding)	GO:0005634(nucleus);GO:0005856(cytoskeleton);GO:0019717(synaptosome);GO:0045202(synapse)	NM_003458	Hs.194684	12628169; 12477932; 10329005; 9806829; 9679147; 9455477
A_23_P14369	3.16	1.18894	43.1624	3.75649	166.555	AB028979	chr14:23067826..23067767	14	ZNF409	Homo sapiens mRNA for KIAA1056 protein, partial cds. [AB028979]	GO:0006350(transcription);GO:0006355(regulation of transcription, DNA-dependent)	GO:0003677(DNA binding);GO:0008270(zinc ion binding);GO:0046872(metal ion binding)	GO:0005634(nucleus)	XM_375065	Hs.508937	10470851
A_23_P96262	3.159	0.735517	31.0618	2.32334	119.834			0	A_23_P96262
A_23_P165921	3.157	0.885843	45.5677	2.79652	175.692	NM_022099	chr20:61136126..61136067	20	C20orf51	Homo sapiens chromosome 20 open reading frame 51 (C20orf51), mRNA [NM_022099]				NM_022099	Hs.187773
A_24_P919304	3.154	0.467894	208.939	1.47551	804.723	BC012204	chr3:173387442..173387501	3	FNDC3B	Homo sapiens fibronectin type III domain containing 3B, mRNA (cDNA clone IMAGE:3882800), complete cds. [BC012204]					Hs.159430	16303743; 15527760; 12975309; 12477932; 9373149; 8125298
A_24_P307065	3.152	0.338842	900.09	1.06805	3465.08		chr17:071734250..071734191	17	A_24_P307065
A_32_P116153	3.151	1.28141	20.8853	4.038	80.3808		chr14:87997972..87998031	14	THC2422220
A_24_P456884	3.151	0.759766	38.2596	2.3939	147.231	BC047952	chr6:100130336..100130395	6	BC047952	Homo sapiens, clone IMAGE:5785547, mRNA. [BC047952]					Hs.143410
A_23_P142335	3.151	0.73435	100.21	2.31371	385.609	NM_031246	chr19:048262590..048262531	19	PSG2	Homo sapiens pregnancy specific beta-1-glycoprotein 2 (PSG2), mRNA [NM_031246]	GO:0007565(pregnancy);GO:0016477(cell migration)	GO:0005554(molecular function unknown)	GO:0016021(integral to membrane)	NM_031246	Hs.466854	15906358; 15489334; 15231748; 15057824; 12477932; 8432525; 3260773; 2377620; 2350345; 1690992
A_32_P57989	3.149	0.427808	25.9961	1.34727	99.9875	BX115064	chr17:32064808..32064867	17	BX115064	BX115064 NCI_CGAP_GC4 Homo sapiens cDNA clone IMAGp998N233982, mRNA sequence [BX115064]					Hs.126811
A_32_P222993	3.147	0.448868	19.9834	1.41236	76.7945		chr9:93700077..93700136	9	THC2441470	Q8DK27 (Q8DK27) Tll1043 protein, partial (4%) [THC2441470]
A_23_P302634	3.141	0.49622	19.2316	1.55858	73.774	NM_173591	chr12:79274645..79274704	12	FLJ90579	Homo sapiens hypothetical protein FLJ90579 (FLJ90579), mRNA [NM_173591]				NM_173591	Hs.355145	14702039; 12477932
A_32_P12595	3.141	0.397798	142.727	1.24937	547.476		chr7:65814908..65814967	7	THC2300959
A_24_P821693	3.13	1.06729	82.598	3.34073	315.763		chr16:010724918..010724862	16	A_24_P821693
A_24_P928250	3.123	0.624676	303.73	1.95107	1158.62			0	A_24_P928250
A_32_P225806	3.123	0.989473	26.9375	3.08971	102.732	AK094950	chr15:43561306..43561365	15	AK094950	Homo sapiens cDNA FLJ37631 fis, clone BRCOC2015944. [AK094950]					Hs.375762
A_24_P109721	3.122	0.421877	50.2168	1.31718	191.487		chr1:16607821..16607880	1	ENST00000357301						Hs.449965
A_23_P105862	3.121	0.464789	57.9962	1.45076	221.091	NM_023037	chr13:31768558..31768617	13	13CDNA73	Homo sapiens hypothetical protein CG003 (13CDNA73), mRNA [NM_023037]	GO:6355(regulation of transcription, DNA-dependent); GO:6350(transcription)	GO:0005524(ATP binding)	GO:16021(integral to membrane); GO:16020(membrane)	NM_023037	Hs.507669	15057823; 14702039; 9847074; 8812419
A_23_P395438	3.118	0.528953	11.3576	1.64927	43.2508	NM_053044	chr4:8426803..8426862	4	HTRA3	Homo sapiens HtrA serine peptidase 3 (HTRA3), mRNA [NM_053044]	GO:0006508(proteolysis and peptidolysis)	GO:0004295(trypsin activity);GO:0005515(protein binding);GO:0008233(peptidase activity)	GO:5576(extracellular region)	NM_053044	Hs.479119	16650464; 16251496; 15489334; 14500695; 12513693; 12477932
A_24_P764690	3.117	0.369641	7.85143	1.15214	29.8887	CR611323	chr16:31711502..31712165	16	CR611323	full-length cDNA clone CS0DN002YO09 of Adult brain of Homo sapiens (human). [CR611323]	GO:6355(regulation of transcription, DNA-dependent)	GO:3676(nucleic acid binding)	GO:5622(intracellular)	XM_498640	Hs.528826	16344560; 12477932; 8889548
A_24_P37873	3.116	0.487036	24.4988	1.51751	93.2284	NM_007036	chr5:54313645..54313586	5	ESM1	Homo sapiens endothelial cell-specific molecule 1 (ESM1), mRNA [NM_007036]	GO:0001558(regulation of cell growth)	GO:0005515(protein binding);GO:0005520(insulin-like growth factor binding);GO:0008083(growth factor activity)	GO:0005576(extracellular region)	NM_007036	Hs.129944	16764824; 15489334; 12778364; 12477932; 12011586; 11866539; 11544294; 11025405; 8702785
A_23_P353014	3.113	0.595149	81.565	1.85283	310.132	NM_172364	chr12:1772337..1772278	12	CACNA2D4	Homo sapiens calcium channel, voltage-dependent, alpha 2/delta subunit 4 (CACNA2D4), transcript variant 1, mRNA [NM_172364]			GO:0016020(membrane)	NM_172364	Hs.13768	17033974; 12477932; 12181424	KEGG pathway: MAPK signaling pathway 04010
A_23_P213468	3.113	0.416983	284.614	1.2979	1081.96			0	A_23_P213468
A_23_P102622	3.112	0.434465	68.0358	1.35192	258.564	NM_003833	chr20:43355677..43355618	20	MATN4	Homo sapiens matrilin 4 (MATN4), transcript variant 1, mRNA [NM_003833]	GO:0030198(extracellular matrix organization and biogenesis)	GO:0005201(extracellular matrix structural constituent);GO:0005509(calcium ion binding);GO:0005518(collagen binding)	GO:0005578(extracellular matrix (sensu Metazoa))	NM_003833	Hs.278489	16303743; 14702039; 11896063; 11780052; 11279097; 9827539; 9027493
A_23_P372848	3.11	0.430031	16.1561	1.33729	61.3611	NM_002558	chr17:3746992..3746933	17	P2RX1	Homo sapiens purinergic receptor P2X, ligand-gated ion channel, 1 (P2RX1), mRNA [NM_002558]	GO:0006811(ion transport);GO:0006915(apoptosis);GO:0007165(signal transduction);GO:0007268(synaptic transmission)	GO:0004872(receptor activity);GO:0004931(ATP-gated cation channel activity);GO:0005216(ion channel activity);GO:0005524(ATP binding)	GO:0005887(integral to plasma membrane);GO:0016020(membrane)	NM_002558	Hs.41735	16997281; 16634759; 16546137; 16529657; 16420578; 16359770; 16236030; 16113781; 16006561; 15686781; 15489334; 15313628; 15087444; 14699168; 14675100; 14557870; 14500714; 12907444; 12791671; 12521992; 12495655; 12477932; 12353081; 12270951; 12239162; 12135734; 11816716; 11815371; 11809854; 11376948; 10816552; 10638758; 9565569; 9558372; 8834001; 8809107	KEGG pathway: Calcium signaling pathway 04020; KEGG pathway: Neuroactive ligand-receptor interaction 04080; Reactome Event:Hemostasis 109582
A_24_P192860	3.108	1.06236	57.534	3.30161	218.379		chr11:5148856..5148797	11	THC2392835	Q9H2C6 (Q9H2C6) Odorant receptor HOR3'beta3, complete [THC2392835]	GO:0007186(G-protein coupled receptor protein signaling pathway);GO:0007608(perception of smell)	GO:0004872(receptor activity);GO:0004984(olfactory receptor activity)	GO:0016021(integral to membrane)
A_32_P27097	3.107	0.713738	24.4916	2.21791	92.9513		chr1:225700903..225700844	1	THC2319138	Q93A64 (Q93A64) Uroporphyrinogen synthase, partial (10%) [THC2319138]
A_23_P120316	3.103	0.353806	9977.28	1.09779	37809.2	NM_006636	chr2:74353640..74353699	2	MTHFD2	Homo sapiens methylenetetrahydrofolate dehydrogenase (NADP+ dependent) 2, methenyltetrahydrofolate cyclohydrolase (MTHFD2), nuclear gene encoding mitochondrial protein, mRNA [NM_006636]	GO:0006730(one-carbon compound metabolism);GO:0009396(folic acid and derivative biosynthesis)	GO:0000287(magnesium ion binding);GO:0004477(methenyltetrahydrofolate cyclohydrolase activity);GO:0004487(methylenetetrahydrofolate dehydrogenase (NAD+) activity);GO:0005489(electron transporter activity);GO:0016491(oxidoreductase activity);GO:0016787(hydrolase activity)	GO:0005739(mitochondrion)	NM_006636	Hs.469030	16344560; 15815621; 15489334; 12477932; 9454603; 9373149; 8939898; 8218174; 8125298; 2587219	KEGG pathway: Glyoxylate and dicarboxylate metabolism 00630; KEGG pathway: One carbon pool by folate 00670
A_24_P300302	3.103	0.303274	46.2284	0.940936	175.173	AK096536	chr5:150290479..150290420	5	LOC134466	Homo sapiens cDNA FLJ39217 fis, clone OCBBF2006639, moderately similar to ZINC FINGER PROTEIN 84. [AK096536]	GO:6355(regulation of transcription, DNA-dependent)	GO:3676(nucleic acid binding)	GO:5622(intracellular)	XM_376436	Hs.148956	14702039; 12477932
A_23_P259071	3.102	0.353668	89.7665	1.09714	340.107	NM_001657	chr4:75685553..75685612	4	AREG	Homo sapiens amphiregulin (schwannoma-derived growth factor) (AREG), mRNA [NM_001657]	GO:0007267(cell-cell signaling);GO:0008283(cell proliferation)	GO:0005125(cytokine activity);GO:0008083(growth factor activity)	GO:0005615(extracellular space);GO:0016021(integral to membrane)	NM_001657	Hs.270833	17035230; 16888076; 16713569; 16641105; 16336275; 16213893; 16207795; 16088955; 15955087; 15767261; 15735670; 15696083; 15696081; 15685553; 15489334; 15474502; 15284208; 15254267; 15186320; 14633617; 12743035; 12711607; 12568494; 12477932; 12370739; 12356750; 11942969; 11859273; 11719440; 11507076; 11494130; 11469683; 11038170; 10490105; 10424781; 10389762; 10085134; 9410906; 7698025; 3413110; 24…	KEGG pathway: ErbB signaling pathway 04012
A_24_P192556	3.099	0.921453	54.0692	2.8553	204.626	NM_130459	chr9:127575183..127575124	9	TOR2A	Homo sapiens torsin family 2, member A (TOR2A), mRNA [NM_130459]	GO:0009058(biosynthesis);GO:0051085(chaperone cofactor dependent protein folding)	GO:0000166(nucleotide binding);GO:0003934(GTP cyclohydrolase I activity);GO:0005524(ATP binding);GO:0017111(nucleoside-triphosphatase activity)	GO:0005783(endoplasmic reticulum)	NM_130459	Hs.444106	16697365; 16303743; 15489334; 15164053; 14702039; 12975309; 12910263; 12477932; 10644435
A_23_P47464	3.096	0.569746	14.7383	1.76401	55.7315	NM_001002925	chr11:56166077..56166018	11	OR5AP2	Homo sapiens olfactory receptor, family 5, subfamily AP, member 2 (OR5AP2), mRNA [NM_001002925]	GO:0007165(signal transduction);GO:0007186(G-protein coupled receptor protein signaling pathway);GO:0007600(sensory perception);GO:0007608(perception of smell)	GO:0004872(receptor activity);GO:0004984(olfactory receptor activity)	GO:0016021(integral to membrane)	NM_001002925	Hs.449692
A_32_P30339	3.095	0.480507	9.07061	1.48741	34.2926		chr7:057499385..057499326	7	A_32_P30339
A_23_P48826	3.095	0.884789	323.201	2.7382	1221.61	NM_182985	chr15:42847158..42847217	15	RNF36	Homo sapiens ring finger protein 36 (RNF36), transcript variant a, mRNA [NM_182985]	GO:0016567(protein ubiquitination)	GO:0004842(ubiquitin-protein ligase activity);GO:0008270(zinc ion binding)	GO:0000151(ubiquitin ligase complex)	NM_182985	Hs.169810	16189514; 15489334; 15231748; 12837286; 12477932; 11578878
A_23_P305877	3.089	0.467502	19.1657	1.44422	72.3118	NM_033428	chr9:7787510..7787451	9	C9orf123	Homo sapiens chromosome 9 open reading frame 123 (C9orf123), mRNA [NM_033428]			GO:0016021(integral to membrane)	NM_033428	Hs.7517	15489334; 15164053; 12477932
A_23_P359897	3.089	0.436689	67.9351	1.34898	256.307	AB051505	chr7:139238289..139238230	7	KIAA1718	Homo sapiens mRNA for KIAA1718 protein, partial cds. [AB051505]	GO:0006355(regulation of transcription, DNA-dependent)	GO:0005515(protein binding);GO:0008270(zinc ion binding)		XM_376680	Hs.308710	14702039; 12477932; 11214970
A_23_P151851	3.086	0.509958	12.9403	1.57387	48.7767	NM_014080	chr15:43172367..43172308	15	DUOX2	Homo sapiens dual oxidase 2 (DUOX2), mRNA [NM_014080]	GO:0006118(electron transport);GO:0042554(superoxide release);GO:0050665(hydrogen peroxide biosynthesis)	GO:0004601(peroxidase activity);GO:0005509(calcium ion binding);GO:0016174(NAD(P)H oxidase activity);GO:0016491(oxidoreductase activity);GO:0050661(NADP binding)	GO:0016020(membrane);GO:0016324(apical plasma membrane)	NM_014080	Hs.71377	16651268; 16478776; 16322276; 16134168; 16111680; 15972824; 15677770; 15591162; 15561711; 15210697; 15150274; 15062544; 12824283; 12110737; 11822874; 11762710; 11753072; 11514595; 11443211; 11032719; 10806195; 10737800; 10601291
A_32_P64889	3.085	0.493336	15.0331	1.52189	56.6397		chr7:128105615..128105674	7	THC2313756
A_23_P111978	3.08	0.98979	61.3856	3.04887	230.938	NM_016601	chr8:140700361..140700302	8	KCNK9	Homo sapiens potassium channel, subfamily K, member 9 (KCNK9), mRNA [NM_016601]	GO:0006811(ion transport);GO:0006813(potassium ion transport)	GO:0005244(voltage-gated ion channel activity);GO:0005267(potassium channel activity);GO:0030955(potassium ion binding)	GO:0005624(membrane fraction);GO:0016020(membrane);GO:0016021(integral to membrane)	NM_016601	Hs.493037	17013562; 16382106; 15601307; 15489334; 15284350; 15197476; 12782791; 12676587; 12477932; 12433946; 11886861; 11431495; 11256078; 11042359; 10747866; 10734076
A_32_P144452	3.075	0.777707	33.9266	2.3913	127.407		chr14:101169187..101169128	14	A_32_P144452
A_24_P70303	3.074	0.662872	55.3198	2.03797	207.722	NM_014405	chr17:62459577..62459636	17	CACNG4	Homo sapiens calcium channel, voltage-dependent, gamma subunit 4 (CACNG4), mRNA [NM_014405]	GO:0006811(ion transport);GO:0006816(calcium ion transport)	GO:0005198(structural molecule activity);GO:0005245(voltage-gated calcium channel activity);GO:0005509(calcium ion binding)	GO:0005887(integral to plasma membrane);GO:0005923(tight junction);GO:0016020(membrane)	NM_014405	Hs.514423	15489334; 14702039; 14505496; 12477932; 11738816; 11170751; 10613843; 8387489	KEGG pathway: MAPK signaling pathway 04010
A_23_P102816	3.072	1.01754	71.1354	3.12626	266.927	BX647159	chr20:30238694..30238635	20	TSPYL3	Homo sapiens mRNA; cDNA DKFZp686H14196 (from clone DKFZp686H14196). [BX647159]	GO:0006334(nucleosome assembly)		GO:0005634(nucleus)		Hs.375468
A_23_P3602	3.071	0.744059	85.2044	2.28482	319.55		chr16:076333422..076333481	16	THC2303868	Q99P30 (Q99P30) Coenzyme A diphosphatase, partial (64%) [THC2303868]	GO:0015938(coenzyme A catabolism);GO:0046356(acetyl-CoA catabolism)	GO:0003986(acetyl-CoA hydrolase activity)	GO:0005777(peroxisome)
A_24_P920730	3.067	0.86535	304.797	2.65441	1141.88		chr17:54707737..54707796	17	THC2302873
A_23_P126888	3.065	0.531614	108.352	1.62951	405.629	AB007918	chr1:197670800..197670741	1	KIF21B	Homo sapiens mRNA for KIAA0449 protein, partial cds. [AB007918]	GO:0007018(microtubule-based movement)	GO:0000166(nucleotide binding);GO:0003777(microtubule motor activity);GO:0005524(ATP binding)	GO:0005874(microtubule);GO:0005875(microtubule associated complex)		Hs.169182	16710414; 12477932; 9455484
A_32_P360193	3.063	0.780193	37.5878	2.39011	140.636	AK074178	chr11:6526016..6526075	11	LOC387750	Homo sapiens mRNA for FLJ00251 protein. [AK074178]	GO:0006508(proteolysis and peptidolysis)	GO:0004176(ATP-dependent peptidase activity);GO:0004252(serine-type endopeptidase activity)			Hs.135119
A_24_P450398	3.063	0.753367	49.5907	2.30753	185.513	AF333077		0	AF333077	Homo sapiens FKSG39 (FKSG39) mRNA, complete cds. [AF333077]
A_32_P176911	3.062	0.720774	490.714	2.20727	1835.35	XM_096733	chr14:101268469..101268528	14	C14orf72	PREDICTED: Homo sapiens chromosome 14 open reading frame 72 (C14orf72), mRNA [XM_096733]				XM_096733	Hs.150840
A_32_P880454	3.062	0.396839	21.0867	1.21507	78.8547	BC030711	chr2:68769399..68769458	2	C2orf13	Homo sapiens chromosome 2 open reading frame 13, mRNA (cDNA clone IMAGE:4822182), partial cds. [BC030711]					Hs.258941	17353262; 15815621; 15489334; 12477932
A_32_P45009	3.061	0.488294	3851.08	1.49485	14399	NM_005896	chr2:208926891..208926832	2	IDH1	Homo sapiens isocitrate dehydrogenase 1 (NADP+), soluble (IDH1), mRNA [NM_005896]	GO:0005975(carbohydrate metabolism);GO:0006092(main pathways of carbohydrate metabolism);GO:0006097(glyoxylate cycle);GO:0006099(tricarboxylic acid cycle);GO:0006102(isocitrate metabolism);GO:0008152(metabolism)	GO:0004450(isocitrate dehydrogenase (NADP+) activity);GO:0016491(oxidoreductase activity)	GO:0005777(peroxisome);GO:0005829(cytosol)	NM_005896	Hs.11223	16751257; 16381901; 16236267; 15936593; 15489336; 15489334; 15173171; 12923220; 12477932; 11256614; 11230166; 11076863; 10521434; 9866202; 7551812; 4422176; 4388365; 3861566	KEGG pathway: Citrate cycle (TCA cycle) 00020; KEGG pathway: Glutathione metabolism 00480; KEGG pathway: Reductive carboxylate cycle (CO2 fixation) 00720
A_23_P120941	3.06	0.37842	6246.61	1.15803	23346.7	NM_001675	chr22:38242375..38242434	22	ATF4	Homo sapiens activating transcription factor 4 (tax-responsive enhancer element B67) (ATF4), transcript variant 1, mRNA [NM_001675]	GO:0006350(transcription);GO:0006355(regulation of transcription, DNA-dependent)	GO:0003677(DNA binding);GO:0003702(RNA polymerase II transcription factor activity);GO:0005515(protein binding)	GO:0005634(nucleus)	NM_001675	Hs.496487	16687408; 16682973; 16219772; 16189514; 15788408; 15677469; 15489334; 15461802; 15385533; 15314157; 14747470; 14695168; 14630918; 14561767; 12860379; 12812986; 12805554; 12743605; 12689582; 12477932; 11960987; 11274184; 11087824; 11025215; 11018027; 10591208; 10419887; 9488481; 9295363; 9190894; 8939898; 2516827; 1847461; 1827203; 1534408; 1371974	KEGG pathway: GnRH signaling pathway 04912; KEGG pathway: Long-term potentiation 04720; KEGG pathway: MAPK signaling pathway 04010
A_23_P347048	3.06	0.44432	189.544	1.35961	708.372	NM_030791	chr14:63221861..63221802	14	SGPP1	Homo sapiens sphingosine-1-phosphate phosphatase 1 (SGPP1), mRNA [NM_030791]	GO:6915(apoptosis); GO:6668(sphinganine-1-phosphate metabolic process); GO:6665(sphingolipid metabolic process); GO:6670(sphingosine metabolic process)	GO:0016787(hydrolase activity)	GO:0005783(endoplasmic reticulum);GO:0016021(integral to membrane)	NM_030791	Hs.24678	17081983; 16782891; 15489334; 15180992; 12815058; 12508121; 12477932; 12411432; 10859351	KEGG pathway: Sphingolipid metabolism 00600
A_23_P85932	3.056	0.698698	24.46	2.1349	91.2803	AL137472	chr1:224568748..224568689	1	AL137472	Homo sapiens mRNA; cDNA DKFZp434C0923 (from clone DKFZp434C0923). [AL137472]					Hs.550219
A_23_P54736	3.054	0.783351	150.663	2.39256	562.013	NM_016541	chr16:788115..788056	16	GNG13	Homo sapiens guanine nucleotide binding protein (G protein), gamma 13 (GNG13), mRNA [NM_016541]	GO:0007165(signal transduction);GO:0007186(G-protein coupled receptor protein signaling pathway)	GO:0004871(signal transducer activity)	GO:0005834(heterotrimeric G-protein complex)	NM_016541	Hs.247888	16473877; 15616553; 15489334; 15078334; 12486123; 12477932; 12454992; 11675383; 11157797; 10570481	KEGG pathway: Taste transduction 04742; Reactome Event:Energy Metabolism 163685
A_24_P331704	3.051	0.467375	72.6516	1.42616	270.757	NM_182507	chr12:50849811..50849752	12	LOC144501	Homo sapiens hypothetical protein LOC144501 (LOC144501), mRNA [NM_182507]		GO:0005198(structural molecule activity)	GO:0005882(intermediate filament)	NM_182507	Hs.140978	16831889; 15737194; 12477932
A_24_P126325	3.047	0.422412	106.283	1.28695	395.477	NM_207035	chr1:25316289..25316230	1	C1orf63	Homo sapiens chromosome 1 open reading frame 63 (C1orf63), transcript variant 1, mRNA [NM_207035]				NM_207035	Hs.259412
A_32_P42487	3.046	0.504254	66.0246	1.536	245.629	BX110903	chr14:32376017..32376076	14	BX110903	BX110903 Soares_multiple_sclerosis_2NbHMSP Homo sapiens cDNA clone IMAGp998K11615, mRNA sequence [BX110903]					Hs.49132
A_23_P163992	3.043	0.45871	59.9811	1.39605	222.951	NM_005310	chr17:35155907..35155966	17	GRB7	Homo sapiens growth factor receptor-bound protein 7 (GRB7), mRNA [NM_005310]	GO:0007165(signal transduction);GO:0007173(epidermal growth factor receptor signaling pathway);GO:0007242(intracellular signaling cascade)	GO:0005070(SH3/SH2 adaptor activity)		NM_005310	Hs.86859	16595785; 16354586; 15930003; 15841400; 15806159; 15489334; 15470489; 15010812; 14702039; 12975581; 12853971; 12852788; 12477932; 12061724; 12021278; 11897833; 11809769; 11607834; 11075810; 10893408; 10803466; 10664463; 10521483; 10446223; 10377264; 9710451; 9516479; 9373149; 9360986; 9125150; 9079677; 8988034; 8940081; 8631863; 8125298; 1409582
A_32_P60041	3.041	0.943274	82.7514	2.86887	307.385		chr5:34995997..34995938	5	THC2414210
A_23_P200303	3.039	0.410778	43.7581	1.24847	162.429	NM_007071	chr1:70532925..70532984	1	HHLA3	Homo sapiens HERV-H LTR-associating 3 (HHLA3), mRNA [NM_007071]		GO:4867(serine-type endopeptidase inhibitor activity)		NM_007071	Hs.142245	16710414; 16189514; 15489334; 12477932; 10444326
A_24_P21266	3.038	0.755835	38.2282	2.29647	141.857	NM_001003790	chr8:37722767..37722826	8	SPFH2	Homo sapiens SPFH domain family, member 2 (SPFH2), transcript variant 2, mRNA [NM_001003790]	GO:8150(biological_process)	GO:0005554(molecular function unknown)	GO:0016020(membrane)	NM_001003790	Hs.125849	16835267; 15897872; 15489334; 14702039; 12975309; 12477932; 11256614; 10449903
A_24_P509189	3.038	0.840915	24.3431	2.55454	90.3173		chr20:9094760..9094819	20	THC2409452
A_23_P326325	3.037	0.591182	26.4248	1.79549	98.0185	AK131446	chr6:121453768..121453709	6	C6orf170	Homo sapiens cDNA FLJ16586 fis, clone TESTI4000137. [AK131446]	GO:32313(regulation of Rab GTPase activity)	GO:5097(Rab GTPase activator activity)	GO:0016021(integral to membrane)		Hs.121396	16344560; 14702039; 14574404
A_23_P347029	3.03	0.661359	45.8462	2.00412	169.677	NM_176890	chr12:11030213..11030154	12	TAS2R50	Homo sapiens taste receptor, type 2, member 50 (TAS2R50), mRNA [NM_176890]	GO:0007165(signal transduction);GO:0007186(G-protein coupled receptor protein signaling pathway);GO:0007600(sensory perception);GO:0050909(perception of taste)	GO:0004872(receptor activity);GO:0004930(G-protein coupled receptor activity)	GO:0016021(integral to membrane)	NM_176890	Hs.553665	16175505; 15744053; 15496549; 15489334; 12584440; 12581520; 12477932; 12379855; 12139982; 11696554	KEGG pathway: Taste transduction 04742
A_24_P684328	3.026	0.669969	21.6491	2.02718	80.0042	NM_001024654	chr17:57697116..57697057	17	LOC440452	Homo sapiens hypothetical protein LOC440452 (LOC440452), mRNA [NM_001024654]				NM_001024654	Hs.448884
A_23_P73150	3.025	0.401384	71.4268	1.214	263.848	NM_031421	chr17:37371050..37371109	17	DKFZP434H0115	Homo sapiens hypothetical protein DKFZp434H0115 (DKFZP434H0115), mRNA [NM_031421]		GO:0005488(binding)	GO:5737(cytoplasm)	NM_031421	Hs.201134	17353931; 16381901; 15489336; 14702039; 12477932; 11256614; 11230166; 11076863
A_24_P7584	3.024	0.965154	44.0425	2.91837	162.648	NM_001002848	chr6:31754991..31754932	6	LY6G5C	Homo sapiens lymphocyte antigen 6 complex, locus G5C (LY6G5C), transcript variant 1, mRNA [NM_001002848]		GO:0005529(sugar binding)		NM_001002848	Hs.25738
A_23_P143673	3.021	0.460835	25.7938	1.39206	95.1616	NM_014310	chr22:34267471..34267530	22	RASD2	Homo sapiens RASD family, member 2 (RASD2), mRNA [NM_014310]	GO:0006886(intracellular protein transport);GO:0007264(small GTPase mediated signal transduction)	GO:0000166(nucleotide binding);GO:0003924(GTPase activity);GO:0005525(GTP binding)	GO:0016020(membrane)	NM_014310	Hs.474711	16945334; 15761153; 15489334; 15461802; 14724584; 12477932; 11976265; 10947988; 10591208; 10467249
A_23_P310931	3.018	0.492897	33.0034	1.48751	121.645	NM_001841	chr1:23945885..23945826	1	CNR2	Homo sapiens cannabinoid receptor 2 (macrophage) (CNR2), mRNA [NM_001841]	GO:0006955(immune response);GO:0007165(signal transduction);GO:0007187(G-protein signaling, coupled to cyclic nucleotide second messenger);GO:0007610(behavior)	GO:0004872(receptor activity);GO:0004949(cannabinoid receptor activity)	GO:0005886(plasma membrane);GO:0005887(integral to plasma membrane)	NM_001841	Hs.73037	17074588; 17068343; 17015679; 16624285; 16563625; 16547349; 16513651; 16503355; 16406364; 16204352; 16139274; 15927811; 15845647; 15765409; 15728830; 15472222; 15456404; 15266552; 15039279; 14966196; 14764676; 14657172; 12799277; 12711605; 12663043; 12511587; 12477932; 12417328; 12153574; 12095632; 11727770; 10051546; 8679694; 7689702; 7556170; 17189959	KEGG pathway: Neuroactive ligand-receptor interaction 04080
A_23_P202334	3.017	1.00104	39.8412	3.02009	146.804	NM_023028	chr10:123228321..123228261	10	FGFR2	Homo sapiens fibroblast growth factor receptor 2 (bacteria-expressed kinase, keratinocyte growth factor receptor, craniofacial dysostosis 1, Crouzon syndrome, Pfeiffer syndrome, Jackson-Weiss syndrome) (FGFR2), transcript variant 10, mRNA [NM_023028]	GO:0006468(protein amino acid phosphorylation);GO:0016049(cell growth)	GO:0000166(nucleotide binding);GO:0004674(protein serine/threonine kinase activity);GO:0004713(protein-tyrosine kinase activity);GO:0004872(receptor activity);GO:0005007(fibroblast growth factor receptor activity);GO:0005524(ATP binding);GO:0008201(heparin binding);GO:0016740(transferase activity)	GO:0016020(membrane);GO:0016021(integral to membrane)	NM_023028	Hs.533683
A_23_P351328	3.014	1.07827	69.1718	3.24941	254.587	NM_178553	chr2:27271782..27271723	2	MGC44505	Homo sapiens hypothetical protein MGC44505 (MGC44505), mRNA [NM_178553]				NM_178553	Hs.136555	12477932
A_23_P412577	3.013	0.73582	36.0206	2.21718	132.56	NM_173505	chr18:19434438..19434379	18	ANKRD29	Homo sapiens ankyrin repeat domain 29 (ANKRD29), mRNA [NM_173505]				NM_173505	Hs.374774	15489334; 14702039; 12477932; 8889548
A_24_P405552	3.012	0.313188	779.888	0.943422	2869.23	NM_014445	chr3:151744624..151744565	3	SERP1	Homo sapiens stress-associated endoplasmic reticulum protein 1 (SERP1), mRNA [NM_014445]	GO:0006486(protein amino acid glycosylation);GO:0006950(response to stress);GO:0007009(plasma membrane organization and biogenesis)		GO:0005783(endoplasmic reticulum);GO:0005840(ribosome)	NM_014445	Hs.518326	16381901; 16344560; 15489336; 15489334; 14702039; 12477932; 11230166; 11076863; 10931946; 10601334
A_32_P97305	3.012	0.844376	39.0206	2.54308	143.533		chr1:65106187..65106246	1	THC2411358
A_24_P494425	3.012	0.825498	20.1165	2.48604	73.991	X72459	chr2:89888714..89888773	2	X72459	H.sapiens mRNA for rearranged Ig kappa light chain variable region (I.169). [X72459]					Hs.390427
A_24_P239330	3.01	0.386601	49.0086	1.16379	180.184	AK094546	chr4:017161662..017161608	4	AK094546	Homo sapiens cDNA FLJ37227 fis, clone BRAMY2000277. [AK094546]					Hs.518667
A_24_P397204	3.008	0.973232	64.0479	2.92763	235.309	AK054756	chr4:21148071..21148012	4	AK054756	Homo sapiens cDNA FLJ30194 fis, clone BRACE2001352. [AK054756]
A_23_P54205	3.007	0.476211	14.887	1.43192	54.6716	NM_017926	chr14:75738292..75738351	14	C14orf118	Homo sapiens chromosome 14 open reading frame 118 (C14orf118), transcript variant 1, mRNA [NM_017926]			GO:16021(integral to membrane); GO:16020(membrane)	NM_017926	Hs.410231	16344560; 15489334; 14702039; 12477932; 10574461
A_23_P321892	3.006	0.782463	43.513	2.35216	159.755	NM_000412	chr3:187878616..187878675	3	HRG	Homo sapiens histidine-rich glycoprotein (HRG), mRNA [NM_000412]		GO:0004869(cysteine protease inhibitor activity);GO:0008201(heparin binding)	GO:0005576(extracellular region)	NM_000412	Hs.1498	17229145; 16436387; 16335952; 16107330; 15489334; 15269838; 15220341; 15138272; 14718574; 12764609; 12477932; 12391183; 10514432; 10421785; 10050040; 9414276; 9276466; 9184145; 8478593; 8478589; 8348977; 8188234; 6438154; 4116337; 3958188; 3819648; 3011081; 2566603; 2524479; 2347592; 1678514; 1561009; 1459097	Reactome Event:Hemostasis 109582
A_32_P3221	3.005	1.0192	19.0138	3.0626	69.7804		chr16:022430627..022430568	16	A_32_P3221
A_24_P364221	2.998	0.908302	46.7255	2.72297	171.081	NM_014207	chr11:60651410..60651457	11	CD5	Homo sapiens CD5 antigen (p56-62) (CD5), mRNA [NM_014207]	GO:0008037(cell recognition);GO:0008283(cell proliferation)	GO:0005044(scavenger receptor activity);GO:0005515(protein binding)	GO:0005887(integral to plasma membrane);GO:0016020(membrane)	NM_014207	Hs.58685	17325858; 16923582; 16107871; 15998834; 15981803; 15843554; 15549146; 15489334; 15187131; 15144186; 14603444; 12707340; 12522270; 12477932; 12473675; 12447961; 12393419; 11869933; 11861604; 11751967; 11390434; 11298344; 11123317; 10510361; 10082557; 9862202; 9834084; 9692886; 9603468; 9378960; 9079809; 8806810; 7539755; 7513045; 7512031; 3093892; 1711157; 1385158	KEGG pathway: Hematopoietic cell lineage 04640
A_32_P102935	2.997	0.432933	10.5356	1.29753	38.5644	NM_001008779	chr2:28974897..28974956	2	SPDY1	Homo sapiens speedy homolog 1 (Drosophila) (SPDY1), transcript variant 1, mRNA [NM_001008779]	GO:82(G1/S transition of mitotic cell cycle); GO:7049(cell cycle); GO:7275(multicellular organismal development); GO:8284(positive regulation of cell proliferation); GO:6470(protein amino acid dephosphorylation); GO:6974(response to DNA damage stimulus)	GO:5515(protein binding); GO:19901(protein kinase binding); GO:163(protein phosphatase type 1 activity)	GO:5634(nucleus)	NM_001008779	Hs.511956	16951407; 15815621; 15611625; 15489334; 14702039; 12972555; 12839962; 12477932; 11980914
A_23_P101084	2.994	0.563367	10.1761	1.68665	37.2092	NM_032598	chr17:3293305..3293246	17	NYD-SP20	Homo sapiens testes development-related NYD-SP20 (NYD-SP20), mRNA [NM_032598]				NM_032598	Hs.351068	15713825; 15489334; 12477932
A_24_P85375	2.992	0.481992	36.4924	1.44221	133.36	BC021210	chr19:53858310..53858251	19	LOC126147	Homo sapiens hypothetical protein BC018697, mRNA (cDNA clone MGC:12924 IMAGE:4137205), complete cds. [BC021210]		GO:0005198(structural molecule activity)			Hs.326217	12477932
A_23_P380318	2.992	0.340903	86.0036	1.02003	314.29	NM_001965	chr2:73429874..73429816	2	EGR4	Homo sapiens early growth response 4 (EGR4), mRNA [NM_001965]	GO:0006350(transcription);GO:0006355(regulation of transcription, DNA-dependent);GO:0008284(positive regulation of cell proliferation)	GO:0003700(transcription factor activity);GO:0008270(zinc ion binding);GO:0046872(metal ion binding)	GO:0005634(nucleus)	NM_001965	Hs.3052	15815621; 12560487; 8504297; 2072895; 1658795; 1584812
A_23_P4561	2.99	0.331756	1164.84	0.992006	4253.99	NM_198833	chr18:59805517..59805576	18	SERPINB8	Homo sapiens serine (or cysteine) proteinase inhibitor, clade B (ovalbumin), member 8 (SERPINB8), transcript variant 2, mRNA [NM_198833]		GO:0004867(serine-type endopeptidase inhibitor activity);GO:0005515(protein binding)	GO:0005829(cytosol)	NM_198833	Hs.368077	16493485; 12477932; 12417609; 9442015; 9417904; 9402754; 9268635; 8761950; 8530382
A_23_P352469	2.988	0.605858	93.317	1.81051	340.584	NM_153337	chr16:49259528..49259469	16	SLIC1	Homo sapiens selectin ligand interactor cytoplasmic-1 (SLIC1), transcript variant 1, mRNA [NM_153337]	GO:0007242(intracellular signaling cascade)	GO:0005488(binding);GO:0005529(sugar binding)		NM_153337	Hs.460777
A_32_P58401	2.987	1.00851	58.9052	3.01238	214.89		chr10:12066615..12066674	10	THC2409571
A_24_P509948	2.987	1.01036	55.9063	3.01791	203.95	AK091348	chr10:118578550..118578491	10	AK091348	Homo sapiens cDNA FLJ34029 fis, clone FCBBF2003636. [AK091348]					Hs.372457
A_23_P151120	2.985	0.474211	18.2695	1.41531	66.5949	NM_032489	chr12:6618384..6617776	12	ACRBP	Homo sapiens acrosin binding protein (ACRBP), mRNA [NM_032489]	GO:8150(biological_process); GO:48240(sperm capacitation)	GO:0005554(molecular function unknown)	GO:0008372(cellular component unknown)	NM_032489	Hs.123239	16301813; 15489334; 12477932; 11248070
A_23_P130876	2.983	0.633529	23.6598	1.88981	86.1975	NM_178544	chr19:45213680..45213739	19	ZNF546	Homo sapiens zinc finger protein 546 (ZNF546), mRNA [NM_178544]	GO:0006355(regulation of transcription, DNA-dependent)	GO:0003676(nucleic acid binding);GO:0008270(zinc ion binding)	GO:0005634(nucleus)	NM_178544	Hs.103388	15489334; 14702039; 12477932; 1505991
A_24_P923271	2.975	0.264754	6.49613	0.787637	23.6032	X12544	chr6_hla_hap2:132603..132544	0	X12544	Human mRNA for HLA class II DR-beta (HLA-DR B). [X12544]					Hs.520049
A_23_P43549	2.975	0.355241	398.163	1.05683	1446.68	BC042539	chr9:64182223..64182282	9	LOC442421	Homo sapiens similar to prostaglandin E receptor 4, subtype EP4; PGE receptor, EP4 subtype; prostaglandin E2 receptor, mRNA (cDNA clone IMAGE:4830816), partial cds. [BC042539]	GO:0007186(G-protein coupled receptor protein signaling pathway)	GO:0001584(rhodopsin-like receptor activity)	GO:0016021(integral to membrane)		Hs.213791	12477932
A_24_P920070	2.974	1.02466	75.316	3.04731	273.563		chr1:224274507..224274448	1	A_24_P920070
A_24_P284420	2.974	1.04189	52.0196	3.09813	188.92	NM_001005862	chr17:35120176..35120235	17	ERBB2	Homo sapiens v-erb-b2 erythroblastic leukemia viral oncogene homolog 2, neuro/glioblastoma derived oncogene homolog (avian) (ERBB2), transcript variant 2, mRNA [NM_001005862]	GO:0006118(electron transport);GO:0006468(protein amino acid phosphorylation);GO:0007169(transmembrane receptor protein tyrosine kinase signaling pathway);GO:0007399(neurogenesis);GO:0007507(heart development);GO:0008283(cell proliferation);GO:0030879(mammary gland development);GO:0045765(regulation of angiogenesis);GO:0048015(phosphoinositide-mediated signaling)	GO:0000166(nucleotide binding);GO:0004674(protein serine/threonine kinase activity);GO:0004713(protein-tyrosine kinase activity);GO:0004715(non-membrane spanning protein tyrosine kinase activity);GO:0004716(receptor signaling protein tyrosine kinase activity);GO:0004872(receptor activity);GO:0005006(epidermal growth factor receptor activity);GO:0005489(electron transporter activity);GO:0005506(ir…	GO:0005576(extracellular region);GO:0005886(plasma membrane);GO:0016020(membrane);GO:0016021(integral to membrane)	NM_001005862	Hs.446352	17478762; 17470737; 17440164; 17393979; 17374991; 17361205; 17321325; 17319852; 17292332; 17243161; 17214955; 17203234; 17200337; 17187484; 17150109; 17102066; 17092940; 17081983; 17081046; 17079488; 17056098; 17030621; 17016520; 16984552; 16963452; 16963450; 16959370; 16905272; 16901007; 16879393; 16868827; 16864174; 16857791; 16847810; 16843263; 16799708; 16797938; 16794579; 16786139; 16782798;…	KEGG pathway: Adherens junction 04520; KEGG pathway: Calcium signaling pathway 04020; KEGG pathway: Dorso-ventral axis formation 04320; KEGG pathway: Endometrial cancer 05213; KEGG pathway: ErbB signaling pathway 04012; KEGG pathway: Focal adhesion 04510; KEGG pathway: Non-small cell lung cancer 05223; KEGG pathway: Pancreatic cancer 05212
A_32_P208341	2.972	0.968689	112.805	2.8792	409.498	AA233733	chr4:88807386..88807445	4	AA233733	AA233733 zr48h08.s1 Soares_NhHMPu_S1 Homo sapiens cDNA clone IMAGE:666687 3' similar to TR:G758066 G758066 HIGH ENDOTHELIAL VENULE PRECURSOR. [1] ;, mRNA sequence [AA233733]					Hs.62886
A_32_P120683	2.971	0.491978	81.2446	1.46176	294.82	BC031973	chr22:29389040..29389099	22	BC031973	Homo sapiens cDNA clone IMAGE:4827637, with apparent retained intron. [BC031973]					Hs.517544
A_23_P502808	2.971	1.11956	339.385	3.32579	1231.33	NM_178013	chr14:93273403..93273344	14	PRIMA1	Homo sapiens proline rich membrane anchor 1 (PRIMA1), mRNA [NM_178013]	GO:0042135(neurotransmitter catabolism)	GO:19899(enzyme binding); GO:43495(protein anchor)	GO:0016021(integral to membrane);GO:0045202(synapse)	NM_178013	Hs.432401	16909106; 16489065; 16429581; 11804574
A_23_P134566	2.969	1.06607	21.8653	3.16506	79.284	NM_001005328	chr6:132063592..132063533	6	OR2A7	Homo sapiens olfactory receptor, family 2, subfamily A, member 7 (OR2A7), mRNA [NM_001005328]	GO:0007165(signal transduction);GO:0007186(G-protein coupled receptor protein signaling pathway);GO:0007600(sensory perception);GO:0007608(perception of smell)	GO:0004872(receptor activity);GO:0004984(olfactory receptor activity)	GO:0016021(integral to membrane)	NM_001005328	Hs.529671	14983052; 12213199
A_24_P582705	2.968	1.11093	145.991	3.29737	529.224	AF086527	chr20:47415174..47415115	20	AF086527	Homo sapiens full length insert cDNA clone ZE05A03. [AF086527]					Hs.285050
A_23_P380928	2.967	0.618077	255.111	1.83405	924.552	NM_015644	chr3:9851825..9851884	3	TTLL3	Homo sapiens tubulin tyrosine ligase-like family, member 3 (TTLL3), transcript variant 2, mRNA [NM_015644]	GO:0006464(protein modification);GO:0030041(actin filament polymerization)	GO:0004835(tubulin-tyrosine ligase activity);GO:0016874(ligase activity)	GO:0005856(cytoskeleton)	NM_015644	Hs.517782	16344560; 15342556; 14702039; 12477932; 11054573; 8889548
A_24_P217489	2.959	0.711566	139.716	2.10584	505	NM_000824	chr4:158449270..158449329	4	GLRB	Homo sapiens glycine receptor, beta (GLRB), mRNA [NM_000824]	GO:0006811(ion transport);GO:0006821(chloride transport);GO:0007166(cell surface receptor linked signal transduction)	GO:0004891(glycine-inhibited chloride channel activity);GO:0005216(ion channel activity);GO:0005230(extracellular ligand-gated ion channel activity);GO:0016934(glycine-gated chloride channel activity);GO:0030594(neurotransmitter receptor activity)	GO:0005887(integral to plasma membrane);GO:0045211(postsynaptic membrane)	NM_000824	Hs.32973	15748848; 15489334; 15215304; 14698963; 14563849; 12477932; 11929858; 10395998; 9676428; 8717357; 7546736	KEGG pathway: Neuroactive ligand-receptor interaction 04080
A_24_P204414	2.959	0.380396	2466.71	1.12556	8914.23		chrX:153415023..153414963	23	A_24_P204414
A_24_P307375	2.957	0.957598	30.8031	2.83194	111.257		chr2:89267615..89267556	2	THC2368014	AY320849 immunoglobulin kappa chain variable region {Homo sapiens;} , complete [THC2368014]	GO:0006955(immune response)	GO:0003823(antigen binding)	GO:0005576(extracellular region)
A_23_P4052	2.957	0.918951	28.6202	2.71741	103.364	AK026312	chr17:19064269..19064328	17	FLJ22659	Homo sapiens cDNA: FLJ22659 fis, clone HSI07953. [AK026312]					Hs.534925
A_24_P33525	2.956	0.815583	51.1547	2.41083	184.679		chr10:121746822..121746739	10	A_24_P33525
A_24_P920715	2.956	0.524794	1012.95	1.55125	3656.91			0	A_24_P920715
A_23_P166269	2.956	0.630975	479.238	1.86505	1730.07	NM_058186	chr21:41642458..41642517	21	FAM3B	Homo sapiens family with sequence similarity 3, member B (FAM3B), transcript variant 1, mRNA [NM_058186]	GO:0030073(insulin secretion)	GO:0005125(cytokine activity)	GO:0005615(extracellular space);GO:0005783(endoplasmic reticulum);GO:0005795(Golgi stack)	NM_058186	Hs.473877	16249448; 16114871; 15489334; 12975309; 12477932; 12160727; 11707072; 10830953
A_32_P125639	2.954	0.790309	17.718	2.33485	63.9309	AK090499	chr18:42501855..42501796	18	AK090499	Homo sapiens cDNA FLJ33180 fis, clone ADRGL2003638. [AK090499]					Hs.380030
A_23_P335452	2.954	0.851309	1690.62	2.51467	6099.19	NM_153367	chr10:80812509..80812450	10	C10orf56	Homo sapiens chromosome 10 open reading frame 56 (C10orf56), mRNA [NM_153367]		GO:0003676(nucleic acid binding)		NM_153367	Hs.523080	17081983; 15489334; 15164054; 14702039; 12477932
A_24_P204358	2.952	0.466788	337.092	1.37816	1215.52	NM_153824	chr17:77484533..77484474	17	PYCR1	Homo sapiens pyrroline-5-carboxylate reductase 1 (PYCR1), transcript variant 2, mRNA [NM_153824]	GO:0006118(electron transport);GO:0006561(proline biosynthesis);GO:0008652(amino acid biosynthesis)	GO:0004735(pyrroline-5-carboxylate reductase activity);GO:0016491(oxidoreductase activity)		NM_153824	Hs.458332	16730026; 15489334; 12477932; 9373149; 8880459; 8125298; 6894153; 6253048; 6201483; 2722838; 1730675; 212173	KEGG pathway: Arginine and proline metabolism 00330; KEGG pathway: Urea cycle and metabolism of amino groups 00220; Reactome Event:Metabolism of nitrogenous molecules 71291
A_23_P318989	2.95	0.461059	7.89518	1.36024	28.4482	NM_173472	chr3:10121010..10120951	3	MGC40179	Homo sapiens hypothetical protein MGC40179 (MGC40179), mRNA [NM_173472]				NM_173472	Hs.190413	15489334; 12477932
A_32_P69993	2.95	0.46117	35.1597	1.36048	126.68		chr7:073781939..073781998	7	A_32_P69993
A_24_P105164	2.95	0.48129	291.932	1.41969	1051.72	NM_032121	chrX:76902888..76892482	23	DKFZp564K142	Homo sapiens implantation-associated protein (DKFZp564K142), mRNA [NM_032121]	GO:0006118(electron transport)	GO:0005489(electron transporter activity)	GO:5783(endoplasmic reticulum); GO:16021(integral to membrane); GO:16020(membrane); GO:8250(oligosaccharyl transferase complex)	NM_032121	Hs.323562	16303743; 15835887; 15804357; 15489334; 15164054; 14702039; 12975309; 12887896; 12477932; 11483580; 11230166; 9373149; 8125298
A_23_P251002	2.942	0.381996	88.2971	1.12387	317.277		chr6:026389784..026389729	6	A_23_P251002
A_23_P381351	2.941	0.984026	21.6529	2.89372	77.7678	NM_001317	chr17:59326886..59326827	17	CSH1	Homo sapiens chorionic somatomammotropin hormone 1 (placental lactogen) (CSH1), transcript variant 1, mRNA [NM_001317]		GO:0005179(hormone activity)	GO:0005576(extracellular region)	NM_001317	Hs.347963	17400796; 16950818; 16546209; 16410683; 15231748; 14673137; 14642004; 12682290; 12644709; 12477932; 11897833; 10966654; 9329365; 8674830; 7169009; 6300056; 6209277; 6208192; 2744760; 1980158; 1378436; 611657; 593368; 438159; 71212
A_32_P110433	2.94	0.450775	57.0967	1.32543	205.041	BQ893048	chr2:203990653..203990712	2	BQ893048	AGENCOURT_8241572 Lupski_dorsal_root_ganglion Homo sapiens cDNA clone IMAGE:6180442 5', mRNA sequence [BQ893048]					Hs.554188
A_24_P383440	2.939	0.344586	756.596	1.01267	2715.61		chr11:9259716..9259657	11	ENST00000299596	Homo sapiens KIAA0033 mRNA, partial cds. [D26067]	GO:0009401(phosphoenolpyruvate-dependent sugar phosphotransferase system)	GO:0005351(sugar porter activity)			Hs.501868
A_32_P154835	2.938	0.654168	34.5418	1.92176	123.933	AX721288	chr13:24405141..24405082	13	AX721288	Sequence 248 from Patent WO0220754. [AX721288]					Hs.420761
A_32_P110820	2.933	0.735399	169.038	2.15713	605.581		chr7:154180943..154181002	7	THC2312274	Q94577 (Q94577) HEHBOX7 (Fragment), partial (15%) [THC2312274]
A_24_P237117	2.932	0.531512	64.9295	1.55863	232.543	NM_172318	chr20:49059590..49059531	20	KCNG1	Homo sapiens potassium voltage-gated channel, subfamily G, member 1 (KCNG1), transcript variant 2, mRNA [NM_172318]	GO:0006812(cation transport);GO:0006813(potassium ion transport)	GO:0005249(voltage-gated potassium channel activity);GO:0005515(protein binding);GO:0030955(potassium ion binding)	GO:0008076(voltage-gated potassium channel complex);GO:0016020(membrane);GO:0016021(integral to membrane)	NM_172318	Hs.118695	16382104; 15489334; 12477932; 11780052; 9434767; 8980147
A_24_P400832	2.932	0.442791	34.3341	1.29824	122.946	BC029580	chr17:5059245..5059304	17	BC029580	Homo sapiens cDNA clone MGC:39674 IMAGE:5269150, complete cds. [BC029580]					Hs.556436
A_24_P160716	2.931	0.435184	13.3712	1.27574	47.8733		chr9:138187435..138193303	9	ENST00000277550	GB|AF302780.1|AAG13643.1 calcium channel alpha12.2 subunit [NP238279]
A_24_P357936	2.93	0.472963	7.05556	1.38573	25.2474		chr9:136819076..136819017	9	ENST00000308894	Homo sapiens HSPC324 mRNA, partial cds. [AF161442]					Hs.191591
A_24_P33982	2.927	0.624128	428.895	1.82695	1533.34		chr17:59887459..59892037	17	ENST00000332935	Homo sapiens hypothetical protein LOC284021, mRNA (cDNA clone IMAGE:4428684), partial cds. [BC053534]				XM_211305	Hs.406258
A_24_P194260	2.927	0.554058	1324.62	1.62169	4735.21	CR595063	chr20:16670160..16670219	20	CR595063	full-length cDNA clone CS0DN001YL07 of Adult brain of Homo sapiens (human). [CR595063]	GO:8380(RNA splicing); GO:398(nuclear mRNA splicing, via spliceosome)	GO:3723(RNA binding); GO:166(nucleotide binding); GO:5515(protein binding)	GO:5634(nucleus); GO:5686(snRNP U2); GO:5681(spliceosome)		Hs.280378	17353931; 15592455; 15489334; 12477932; 12084575; 11991638; 11780068; 11780052; 11149922; 10556282; 9731529; 9716128; 9576861; 9323129; 9016565; 7593271; 2951739; 2139037	Reactome Event:Gene Expression 74160; Reactome Event:mRNA Processing 75071
A_23_P53891	2.924	0.220023	301.651	0.643303	1077.17	NM_001730	chr13:72548980..72549039	13	KLF5	Homo sapiens Kruppel-like factor 5 (intestinal) (KLF5), mRNA [NM_001730]	GO:0006350(transcription);GO:0006355(regulation of transcription, DNA-dependent);GO:0006366(transcription from RNA polymerase II promoter)	GO:0003677(DNA binding);GO:0003702(RNA polymerase II transcription factor activity);GO:0008270(zinc ion binding);GO:0046872(metal ion binding)	GO:0005634(nucleus)	NM_001730	Hs.508234	17320083; 16638850; 16595680; 16341264; 16223724; 16102021; 16054042; 16023392; 15735697; 15668237; 15581624; 15489334; 15077182; 14726538; 14612398; 14587307; 14573617; 12901861; 12682370; 12661032; 12576331; 12477932; 12242654; 12113473; 12101409; 11152667; 11076828; 10572182; 9973612; 9089417; 8479902
A_23_P123732	2.922	0.684958	518.508	2.00165	1850.6	NM_001001551	chr9:83488513..83488572	9	C9orf103	Homo sapiens chromosome 9 open reading frame 103 (C9orf103), mRNA [NM_001001551]	GO:0005975(carbohydrate metabolism);GO:0008652(amino acid biosynthesis)	GO:0004765(shikimate kinase activity);GO:0005524(ATP binding)		NM_001001551	Hs.530261	12477932
A_32_P164513	2.92	0.600553	47.3767	1.75359	168.956	NM_172193	chr14:49280243..49288082	14	KLHDC1	Homo sapiens kelch domain containing 1 (KLHDC1), mRNA [NM_172193]				NM_172193	Hs.509258	15489334; 14702039; 12477932
A_23_P31407	2.918	0.562168	25.7059	1.64036	91.609	NM_006408	chr7:16612622..16610514	7	AGR2	Homo sapiens anterior gradient 2 homolog (Xenopus laevis) (AGR2), mRNA [NM_006408]				NM_006408	Hs.530009	16713569; 16551856; 16189514; 16169070; 15935701; 15834940; 15489334; 15340161; 12975309; 12853948; 12690205; 12592373; 12477932; 10965104; 9790916; 9373149; 8125298
A_23_P414895	2.918	0.447557	277.674	1.30591	989.542	NM_018259	chr11:43426232..43428250	11	TTC17	Homo sapiens tetratricopeptide repeat domain 17 (TTC17), mRNA [NM_018259]		GO:0005488(binding)		NM_018259	Hs.191186	15761153; 15489334; 14702039; 12477932
A_24_P93452	2.917	0.975981	83.7319	2.84673	298.283		chr11:117937231..117937290	11	A_24_P93452
A_23_P502470	2.916	0.439263	102.541	1.28087	365.186	NM_002184	chr5:55272544..55272485	5	IL6ST	Homo sapiens interleukin 6 signal transducer (gp130, oncostatin M receptor) (IL6ST), transcript variant 1, mRNA [NM_002184]	GO:0006955(immune response);GO:0007166(cell surface receptor linked signal transduction)	GO:0004872(receptor activity);GO:0004915(interleukin-6 receptor activity);GO:0004924(oncostatin-M receptor activity)	GO:0005886(plasma membrane);GO:0005887(integral to plasma membrane)	NM_002184	Hs.532082	17436251; 17081983; 17053039; 17028186; 16973585; 16909117; 16774741; 16728717; 16524883; 16335952; 16274960; 16254248; 16141642; 15944400; 15895091; 15809742; 15754404; 15721840; 15677447; 15292206; 15184896; 15133123; 15129430; 14764690; 14764685; 14718574; 14676217; 14557255; 14504285; 12830005; 12829785; 12819039; 12782602; 12707269; 12707266; 12643274; 12477932; 12472176; 12434062; 12403768;…	KEGG pathway: Cytokine-cytokine receptor interaction 04060; KEGG pathway: Jak-STAT signaling pathway 04630
A_24_P791669	2.915	0.447159	45.445	1.30353	161.8		chr5:178393851..178393910	5	ENST00000356555	PREDICTED: Homo sapiens similar to hypothetical protein 9630041N07 (LOC345462), mRNA [XM_293828]	GO:0006355(regulation of transcription, DNA-dependent)	GO:0003676(nucleic acid binding);GO:0008270(zinc ion binding)	GO:0005634(nucleus)	XM_293828	Hs.445740
A_23_P65320	2.913	0.374928	12.8659	1.09218	45.7743	NM_002498	chr13:51620587..51617005	13	NEK3	Homo sapiens NIMA (never in mitosis gene a)-related kinase 3 (NEK3), transcript variant 1, mRNA [NM_002498]	GO:0006468(protein amino acid phosphorylation);GO:0007049(cell cycle);GO:0007067(mitosis);GO:0051301(cell division)	GO:0000166(nucleotide binding);GO:0000287(magnesium ion binding);GO:0004674(protein serine/threonine kinase activity);GO:0004713(protein-tyrosine kinase activity);GO:0005524(ATP binding);GO:0016740(transferase activity)	GO:0005634(nucleus)	NM_002498	Hs.409989	17118778; 15618286; 15489334; 15345747; 12477932; 12063396; 10224116; 8889548; 8274451; 7522034
A_32_P140501	2.913	0.403597	38.9479	1.17566	138.564		chr19:046458614..046458555	19	A_32_P140501
A_32_P60635	2.912	0.340665	7.1892	0.992108	25.5708		chr11:93904735..93904794	11	THC2412325
A_24_P322426	2.912	1.02098	211.264	2.97314	751.375	NM_000960	chr19:51818729..51818670	19	PTGIR	Homo sapiens prostaglandin I2 (prostacyclin) receptor (IP) (PTGIR), mRNA [NM_000960]	GO:0007165(signal transduction);GO:0007187(G-protein signaling, coupled to cyclic nucleotide second messenger);GO:0007267(cell-cell signaling)	GO:0001584(rhodopsin-like receptor activity);GO:0004872(receptor activity);GO:0004960(thromboxane receptor activity)	GO:0005887(integral to plasma membrane)	NM_000960	Hs.458324	17015447; 16942748; 16885208; 16527812; 16399867; 16373414; 16114876; 15979846; 15489334; 15471868; 15469414; 15248755; 15194446; 15056772; 15053924; 12850828; 12664600; 12488443; 12481546; 12477932; 12446735; 12119468; 12016224; 11895442; 11854299; 11545623; 11502878; 11443126; 10889200; 10446129; 9853255; 9722557; 9264479; 9242534; 9185236; 8889548; 7938166; 7923647; 7759114; 7665161; 7514139; …	KEGG pathway: Neuroactive ligand-receptor interaction 04080
A_32_P101334	2.911	0.350949	18.3168	1.02176	65.1312	AK130366	chr13:22390221..22390280	13	AK130366	Homo sapiens cDNA FLJ26856 fis, clone PRS08123. [AK130366]					Hs.380803
A_32_P122226	2.911	0.766959	77.7421	2.23285	276.425	NM_152435	chr12:94864602..94864661	12	MGC35366	Homo sapiens hypothetical protein MGC35366 (MGC35366), mRNA [NM_152435]	GO:0019556(histidine catabolism to glutamate and formamide)	GO:0016787(hydrolase activity);GO:0016812(hydrolase activity, acting on carbon-nitrogen (but not peptide) bonds, in cyclic amides)	GO:0005737(cytoplasm)	NM_152435	Hs.424907	15489334; 15221005; 14702039; 12477932
A_23_P7253	2.911	0.353474	75.6678	1.02899	269.028	NM_018078	chr4:129489473..129489532	4	LARP2	Homo sapiens La ribonucleoprotein domain family, member 2 (LARP2), transcript variant 1, mRNA [NM_018078]				NM_018078	Hs.480712	14702039; 12477932; 12045101
A_23_P217528	2.91	0.776967	24.2807	2.2612	86.3039	NM_007250	chrX:56194460..56194519	23	KLF8	Homo sapiens Kruppel-like factor 8 (KLF8), mRNA [NM_007250]	GO:0006350(transcription);GO:0006355(regulation of transcription, DNA-dependent)	GO:0003677(DNA binding);GO:0008270(zinc ion binding);GO:0046872(metal ion binding)	GO:0005634(nucleus)	NM_007250	Hs.141120	17224162; 16832343; 16023392; 15772651; 15489334; 12820964; 12477932; 11836360; 10756197
A_32_P70245	2.91	0.673547	80.2857	1.96013	285.357	AL359605	chr7:140632986..140633045	7	AL359605	Homo sapiens mRNA; cDNA DKFZp547G036 (from clone DKFZp547G036). [AL359605]					Hs.283851
A_24_P385185	2.91	0.567421	20.4541	1.65117	72.6941	L12052	chr4:141816256..141816197	4	L12052	Homo sapiens cAMP phosphodiesterase PDE7 (PDE7A1) mRNA, complete cds. [L12052]
A_24_P732099	2.904	0.896809	75.608	2.60464	268.194	NR_001589	chr11:5219900..5219841	11	HBBP1	Homo sapiens hemoglobin, beta pseudogene 1 (HBBP1) on chromosome 11 [NR_001589]				NR_001589		15108284; 6098690; 2649166
A_24_P212409	2.903	1.14368	39.838	3.32041	141.26		chr1:170791244..170791185	1	ENST00000309140
A_24_P317827	2.903	0.5201	64.3285	1.50975	228.063	BC043384	chr9:35844135..35844194	9	C9orf127	Homo sapiens chromosome 9 open reading frame 127, mRNA (cDNA clone IMAGE:5246152), partial cds. [BC043384]	GO:7160(cell-matrix adhesion); GO:7346(regulation of progression through mitotic cell cycle)	GO:5515(protein binding)	GO:9986(cell surface); GO:16021(integral to membrane); GO:16020(membrane); GO:5886(plasma membrane)		Hs.493808	15498789; 12918109; 12477932; 12474055; 11565907; 9110174; 8619474
A_23_P21473	2.901	0.463332	710.717	1.34392	2517.73	NM_024491	chr3:139702062..139702003	3	Cep70	Homo sapiens p10-binding protein (Cep70), mRNA [NM_024491]				NM_024491	Hs.531962	16713569; 16189514; 15489334; 14702039; 14654843; 12477932; 9373149; 8125298
A_23_P65651	2.899	0.381222	6288.03	1.10533	22267	NM_004184	chr14:99870853..99870794	14	WARS	Homo sapiens tryptophanyl-tRNA synthetase (WARS), transcript variant 1, mRNA [NM_004184]	GO:0006412(protein biosynthesis);GO:0006436(tryptophanyl-tRNA aminoacylation);GO:0008285(negative regulation of cell proliferation)	GO:0000166(nucleotide binding);GO:0004830(tryptophan-tRNA ligase activity);GO:0005524(ATP binding);GO:0016874(ligase activity)	GO:0005625(soluble fraction);GO:0005737(cytoplasm)	NM_004184	Hs.497599	16798914; 16724112; 16130169; 16083285; 15628863; 15489334; 14702039; 14671330; 14660560; 14630953; 12477932; 12416978; 11834741; 11829477; 11773626; 11773625; 11474204; 9731757; 8864140; 8724762; 8646895; 7925483; 7685728; 1765274; 1763065; 1761529; 1537332; 1373391; 1286667	KEGG pathway: Aminoacyl-tRNA biosynthesis 00970; KEGG pathway: Tryptophan metabolism 00380
A_23_P319133	2.897	0.499025	5867.04	1.44582	20760.8	NM_018981	chr2:183468581..183468640	2	DNAJC10	Homo sapiens DnaJ (Hsp40) homolog, subfamily C, member 10 (DNAJC10), mRNA [NM_018981]	GO:0006118(electron transport);GO:0006457(protein folding)	GO:0005489(electron transporter activity);GO:0016853(isomerase activity);GO:0031072(heat shock protein binding);GO:0051082(unfolded protein binding)	GO:5783(endoplasmic reticulum)	NM_018981	Hs.516632	16303743; 16189514; 15815621; 15489334; 14702039; 14587667; 12975309; 12477932; 12446677; 12411443
A_24_P280846	2.895	0.764595	30.3214	2.21357	107.212	NM_198447	chr1:200902461..200900028	1	GOLT1A	Homo sapiens golgi transport 1 homolog A (S. cerevisiae) (GOLT1A), mRNA [NM_198447]	GO:0016192(vesicle-mediated transport)		GO:16021(integral to membrane); GO:16020(membrane)	NM_198447	Hs.532401	16710414; 15489334; 15221005; 14702039; 12477932; 10406798
A_23_P63929	2.893	0.508599	1112.31	1.47159	3930.71	NM_018117	chr10:122658603..122658662	10	BRWD2	Homo sapiens bromodomain and WD repeat domain containing 2 (BRWD2), mRNA [NM_018117]			GO:0016021(integral to membrane)	NM_018117	Hs.144447	15489334; 15164054; 14702039; 12684693; 12684685; 12477932; 11536051; 10718198
A_24_P7111	2.891	0.982795	42.1699	2.84128	148.897		chr4:017105900..017105839	4	A_24_P7111
A_32_P163392	2.888	0.41856	1690.73	1.20891	5964.05	CR608961	chr19:50837712..50837771	19	CR608961	full-length cDNA clone CS0DI034YJ14 of Placenta Cot 25-normalized of Homo sapiens (human). [CR608961]					Hs.556481
A_24_P401830	2.886	0.44186	120.145	1.27503	423.423	AK057725	chr1:30868620..30868679	1	AK057725	Homo sapiens cDNA FLJ33163 fis, clone UTERU2000541. [AK057725]					Hs.150366
A_32_P205624	2.882	0.482112	10.4597	1.38967	36.8229		chr19:367892..367833	19	ENST00000264554	Homo sapiens mRNA for Sck, partial cds. [AB001451]	GO:0007242(intracellular signaling cascade)	GO:0005515(protein binding);GO:0005554(molecular function unknown)	GO:0008372(cellular component unknown)		Hs.30965
A_24_P219114	2.881	0.280958	103.968	0.809351	365.787	NM_005065	chr14:81007873..81007814	14	SEL1L	Homo sapiens sel-1 suppressor of lin-12-like (C. elegans) (SEL1L), mRNA [NM_005065]	GO:0007219(Notch signaling pathway)	GO:0005488(binding)	GO:0016021(integral to membrane)	NM_005065	Hs.181300	16412574; 16331889; 16331677; 16303743; 16186509; 14729273; 12975309; 12754519; 12553058; 12477932; 12030374; 11809711; 10746565; 10496078; 10051412; 9858735; 9417916
A_23_P137031	2.88	0.574242	89.6663	1.65381	315.392	NM_001415	chrX:23849499..23850921	23	EIF2S3	Homo sapiens eukaryotic translation initiation factor 2, subunit 3 gamma, 52kDa (EIF2S3), mRNA [NM_001415]	GO:0006412(protein biosynthesis)	GO:0000166(nucleotide binding);GO:0003743(translation initiation factor activity);GO:0003924(GTPase activity);GO:0005525(GTP binding)	GO:0005843(cytosolic small ribosomal subunit (sensu Eukaryota));GO:0005850(eukaryotic translation initiation factor 2 complex)	NM_001415	Hs.539684	17353931; 17220478; 16289705; 16288713; 16201836; 15635413; 15489334; 12665801; 12477932; 10900014; 10648795; 10620360; 9736774; 9373149; 9079663; 8125298; 8106381; 8098621	Reactome Event:Gene Expression 74160; Reactome Event:Translation 72766
A_32_P197053	2.876	0.903764	215.499	2.59962	757.066	BC035417	chr7:128746555..128746614	7	BC035417	Homo sapiens, clone IMAGE:5167600, mRNA. [BC035417]					Hs.178144
A_23_P338410	2.873	0.989013	35.1579	2.84192	123.386	NM_147198	chr20:43670078..43670019	20	WFDC9	Homo sapiens WAP four-disulfide core domain 9 (WFDC9), mRNA [NM_147198]				NM_147198	Hs.249828	15950183; 15489334; 12477932; 12206714; 11780052
A_32_P59158	2.872	0.529452	8.36103	1.52084	29.3325	NM_033067	chr1:53642486..53644292	1	DMRTB1	Homo sapiens DMRT-like family B with proline-rich C-terminal, 1 (DMRTB1), mRNA [NM_033067]	GO:0006355(regulation of transcription, DNA-dependent);GO:0007548(sex differentiation)	GO:0003700(transcription factor activity)	GO:0005634(nucleus)	NM_033067	Hs.131654	16713569; 16189514; 14702039; 12477932; 11863363
A_24_P916251	2.869	0.587617	820.332	1.68603	2874.7	NM_000991	chr19:60594968..60595025	19	RPL28	Homo sapiens ribosomal protein L28 (RPL28), mRNA [NM_000991]	GO:0006412(protein biosynthesis)	GO:0003723(RNA binding);GO:0003735(structural constituent of ribosome)	GO:0005840(ribosome);GO:0005842(cytosolic large ribosomal subunit (sensu Eukaryota))	NM_000991	Hs.356371	17353931; 15635413; 15489334; 15231748; 15121898; 14702039; 12962325; 12704204; 12477932; 11751223; 9582194; 8722009; 7821789; 7772601; 4022011	KEGG pathway: Ribosome 03010; Reactome Event:Gene Expression 74160; Reactome Event:Influenza Infection 168254; Reactome Event:Translation 72766
A_23_P165582	2.868	0.686094	15.0886	1.96792	52.8572	NM_006226	chr2:198791571..198794096	2	PLCL1	Homo sapiens phospholipase C-like 1 (PLCL1), mRNA [NM_006226]	GO:0006629(lipid metabolism);GO:0007242(intracellular signaling cascade)	GO:0004435(phosphoinositide phospholipase C activity);GO:0005509(calcium ion binding)		NM_006226	Hs.153322	16952428; 12477932; 8818658; 7633416
A_24_P500771	2.868	0.652726	15.383	1.87213	53.8863	AL049782	chr13:31964946..31964887	13	CG012	Novel human gene mapping to chomosome 13. [AL049782]					Hs.184938	8812419
A_23_P91757	2.867	1.0426	18.9811	2.98944	66.4698	NM_003216	chr22:40116272..40116331	22	TEF	Homo sapiens thyrotrophic embryonic factor (TEF), mRNA [NM_003216]	GO:0006350(transcription);GO:0006357(regulation of transcription from RNA polymerase II promoter);GO:0048511(rhythmic process)	GO:0003700(transcription factor activity);GO:0003702(RNA polymerase II transcription factor activity)	GO:0005634(nucleus)	NM_003216	Hs.181159	15665112; 15489334; 15461802; 14702039; 12805554; 12477932; 10799536; 10591208; 9891058; 8639829; 7835883; 1916262
A_23_P47181	2.865	0.458486	19.9805	1.31365	69.9186	NM_130769	chr11:64459092..64458917	11	GPHA2	Homo sapiens glycoprotein hormone alpha 2 (GPHA2), mRNA [NM_130769]		GO:0005179(hormone activity)	GO:0005576(extracellular region)	NM_130769	Hs.436119	16376481; 15890769; 15489334; 12477932; 12089349; 12045258; 11809971
A_32_P38806	2.862	1.07397	26.8245	3.07375	93.7651		chr19:041822728..041822787	19	A_32_P38806
A_32_P49867	2.861	0.378071	49.0157	1.08158	171.26		chr12:131790197..131790138	12	THC2409871	Q6P7W9 (Q6P7W9) Evx2 protein, partial (4%) [THC2409871]
A_23_P210001	2.858	0.922	57.3431	2.63489	200.146	NM_003466	chr2:113691315..113691256	2	PAX8	Homo sapiens paired box gene 8 (PAX8), transcript variant PAX8A, mRNA [NM_003466]	GO:0006183(GTP biosynthesis);GO:0006228(UTP biosynthesis);GO:0006241(CTP biosynthesis);GO:0006350(transcription);GO:0006355(regulation of transcription, DNA-dependent);GO:0009653(morphogenesis);GO:0030154(cell differentiation)	GO:0003700(transcription factor activity);GO:0004550(nucleoside diphosphate kinase activity);GO:0005524(ATP binding)	GO:0005634(nucleus)	NM_003466	Hs.469728	17064757; 16814811; 16613988; 16352687; 16344560; 16219715; 16179407; 16029487; 15961562; 15718293; 15489334; 15362967; 15356023; 15355349; 15062550; 14970209; 14702039; 14623893; 14531730; 12970322; 12727991; 12699588; 12519876; 12477932; 12441357; 12161538; 11923479; 11502839; 11232006; 11134340; 10924503; 10377248; 9590297; 9590296; 9388203; 9373149; 8889548; 8431641; 8413205; 8125298; 7981748…	KEGG pathway: Thyroid cancer 05216
A_32_P94122	2.857	0.736915	28.0629	2.10525	97.9159		chr10:30620492..30620433	10	THC2273762
A_24_P109887	2.856	0.682286	74.3326	1.94887	259.315	BC031469	chr14:20654510..20654569	14	LOC554207	Homo sapiens hypothetical LOC554207, mRNA (cDNA clone MGC:21504 IMAGE:3882600), complete cds. [BC031469]					Hs.375105	12477932
A_32_P230828	2.856	0.432848	20626.4	1.23624	71948.5	AL110141	chr1:170564694..170564677	1	GAS5	Homo sapiens mRNA; cDNA DKFZp564D0164 (from clone DKFZp564D0164). [AL110141]				XR_000223	Hs.531856	12477932; 9819378
A_32_P221624	2.855	0.893596	47.0989	2.55125	164.231	CR742006	chr15:89275604..89275663	15	CR742006	CR742006 CR742006 Soares_testis_NHT Homo sapiens cDNA clone IMAGp998G102621 ; IMAGE:1048737 5', mRNA sequence [CR742006]					Hs.349979
A_23_P12755	2.855	0.667796	25.962	1.90648	90.5233	NM_032211	chr10:100000817..99998685	10	LOXL4	Homo sapiens lysyl oxidase-like 4 (LOXL4), mRNA [NM_032211]		GO:0004720(protein-lysine 6-oxidase activity);GO:0005044(scavenger receptor activity);GO:0005507(copper ion binding);GO:0016491(oxidoreductase activity);GO:0046872(metal ion binding)	GO:0016020(membrane)	NM_032211	Hs.306814	17081983; 15489334; 14702039; 14551188; 12894545; 12686136; 12477932; 11691589; 11691588	KEGG pathway: Arginine and proline metabolism 00330
A_23_P374664	2.852	0.926844	52.6313	2.64361	183.345			0	A_23_P374664
A_23_P972	2.852	0.419003	19.1488	1.19503	66.702		chr1:244784989..244784930	1	A_23_P972
A_23_P167051	2.851	0.514178	60.2789	1.46602	209.906	NM_014556	chr4:5948512..5948571	4	EVC	Homo sapiens Ellis van Creveld syndrome (EVC), transcript variant 1, mRNA [NM_014556]	GO:0001501(skeletal development);GO:0007517(muscle development)		GO:0016021(integral to membrane)	NM_014556	Hs.555868
A_23_P170337	2.85	0.604008	251.63	1.72117	875.74	NM_003748	chr1:18943414..18943355	1	ALDH4A1	Homo sapiens aldehyde dehydrogenase 4 family, member A1 (ALDH4A1), nuclear gene encoding mitochondrial protein, transcript variant P5CDhL, mRNA [NM_003748]	GO:0006561(proline biosynthesis);GO:0006562(proline catabolism);GO:0008152(metabolism)	GO:0003842(1-pyrroline-5-carboxylate dehydrogenase activity);GO:0004029(aldehyde dehydrogenase (NAD) activity);GO:0005489(electron transporter activity);GO:0016491(oxidoreductase activity)	GO:0005759(mitochondrial matrix)	NM_003748	Hs.77448	16710414; 15489334; 14986171; 12477932; 9700195; 9373149; 8621661; 8125298; 4851275; 1286669; 500817	KEGG pathway: Arginine and proline metabolism 00330; KEGG pathway: Glutamate metabolism 00251; Reactome Event:Metabolism of nitrogenous molecules 71291
A_23_P418046	2.848	0.379536	31.719	1.08087	110.324	BC002572	chr10:13737416..13737475	10	PRPF18	Homo sapiens PRP18 pre-mRNA processing factor 18 homolog (yeast), mRNA (cDNA clone IMAGE:3160552), partial cds. [BC002572]	GO:0000398(nuclear mRNA splicing, via spliceosome);GO:0008380(RNA splicing)		GO:0005681(spliceosome complex)		Hs.161181	16344560; 15489334; 12477932; 11823439; 9000057; 8436300
A_32_P22826	2.848	0.546633	42.7887	1.55665	148.819	AA890136	chr13:106620482..106620541	13	AA890136	AA890136 al53e01.s1 Soares_NFL_T_GBC_S1 Homo sapiens cDNA clone IMAGE:1461048 3', mRNA sequence [AA890136]					Hs.535394
A_23_P111981	2.847	0.905438	10190.2	2.57809	35436.9	AK126845	chr8:143849801..143849742	8	AK126845	Homo sapiens cDNA FLJ44897 fis, clone BRAMY3002329. [AK126845]		GO:48503(GPI anchor binding)	GO:16020(membrane)		Hs.158665	17089039; 16575903; 12975309; 12573258; 12477932; 10402197; 8889548
A_23_P251825	2.847	0.339864	4947.33	0.967612	17202.8	NM_001007245	chr7:111706302..111706776	7	IFRD1	Homo sapiens interferon-related developmental regulator 1 (IFRD1), transcript variant 2, mRNA [NM_001007245]	GO:0007518(myoblast cell fate determination);GO:0030154(cell differentiation)	GO:0005488(binding)	GO:5634(nucleus)	NM_001007245	Hs.7879	16204248; 15743821; 15489334; 12878157; 12853948; 12691737; 12690205; 12477932; 12198164; 12107410; 9822615; 9722946; 8889548; 8028043; 7756174; 2467301
A_24_P264383	2.847	0.956597	254.124	2.72341	883.614		chr22:44796624..44796683	22	ENST00000328972	S52418 GTP-binding regulatory protein Gs alpha-XL chain - rat {Rattus norvegicus;} , partial (3%) [THC2251316]
A_24_P664850	2.847	0.98614	149.215	2.80737	518.807	NM_006011	chr15:90812327..90812386	15	ST8SIA2	Homo sapiens ST8 alpha-N-acetyl-neuraminide alpha-2,8-sialyltransferase 2 (ST8SIA2), mRNA [NM_006011]	GO:0005975(carbohydrate metabolism);GO:0006486(protein amino acid glycosylation);GO:0006491(N-glycan processing);GO:0007399(neurogenesis);GO:0009312(oligosaccharide biosynthesis)	GO:0008373(sialyltransferase activity)	GO:0005795(Golgi stack);GO:0016020(membrane);GO:0016021(integral to membrane)	NM_006011	Hs.302341	16229822; 15710344; 15489334; 12975309; 12477932; 12138100; 11744634; 10766765; 9852130; 9054414; 8702635; 8027041; 7588599; 7559389
A_24_P450172	2.841	0.471008	121.686	1.33807	422.205	AK095151	chr8:103334376..103334435	8	AK095151	Homo sapiens cDNA FLJ37832 fis, clone BRSSN2009630. [AK095151]					Hs.492445
A_23_P46470	2.84	0.308091	2316.53	0.875082	8036	NM_018948	chr1:8006533..8006474	1	MIG-6	Homo sapiens mitogen-inducible gene 6 (MIG-6), mRNA [NM_018948]	GO:0006950(response to stress)	GO:0005100(Rho GTPase activator activity)	GO:0005737(cytoplasm)	NM_018948	Hs.11169	17351343; 16819504; 16710414; 16007071; 15856022; 15696545; 15556944; 15489334; 14702039; 12833145; 12477932; 12387890; 12384522; 12226756; 11843178; 11003669; 10749885; 7641805; 2780291
A_23_P370544	2.839	0.643226	46.8064	1.82621	162.303	AJ549812	chr2:190436809..190436868	2	FLJ25415	Homo sapiens mRNA for hypothetical protein (FL25415 gene). [AJ549812]		GO:0005488(binding)		XM_371586	Hs.516651	15110750; 14702039; 12477932
A_23_P337899	2.839	0.958852	22.5616	2.72218	78.2292	NM_152598	chr17:58132701..58132642	17	FLJ35757	Homo sapiens hypothetical protein FLJ35757 (FLJ35757), mRNA [NM_152598]	GO:0016567(protein ubiquitination)	GO:0004842(ubiquitin-protein ligase activity);GO:0008270(zinc ion binding);GO:0046872(metal ion binding)	GO:0000151(ubiquitin ligase complex)	NM_152598	Hs.446268	15489334; 14702039; 12477932
A_32_P212802	2.836	0.645359	45.9683	1.82996	159.196		chr7:101888110..101888169	7	THC2267456
A_23_P404667	2.835	0.613922	15.7349	1.74047	54.4816	NM_001197	chr22:41849993..41850052	22	BIK	Homo sapiens BCL2-interacting killer (apoptosis-inducing) (BIK), mRNA [NM_001197]	GO:0006917(induction of apoptosis);GO:0008632(apoptotic program);GO:0042981(regulation of apoptosis)	GO:5515(protein binding)	GO:0016021(integral to membrane)	NM_001197	Hs.475055	17047080; 17027756; 16697956; 16060964; 15824729; 15809295; 15791210; 15767553; 15731089; 15694340; 15489334; 15461802; 14983013; 12874789; 12853473; 12477932; 11884414; 11782349; 11375329; 11342619; 10974546; 10591208; 10500065; 10381646; 10381623; 9525867; 9463381; 8816500; 8521816; 7478623
A_23_P13048	2.834	0.662436	189.112	1.87727	654.539	NM_005553	chr11:70937694..70937753	11	KRTAP5-9	Homo sapiens keratin associated protein 5-9 (KRTAP5-9), mRNA [NM_005553]	GO:0008544(epidermis development)		GO:0005856(cytoskeleton);GO:0005882(intermediate filament)	NM_005553	Hs.2743	16344560; 15489334; 15144888; 12477932; 10023043; 1724400; 1703541
A_23_P39277	2.834	0.797951	203.674	2.261	704.845		chr19:002240816..002240757	19	A_23_P39277
A_23_P214533	2.832	0.534211	33.0691	1.51301	114.389	NM_030899	chr6:28401075..28401016	6	ZNF323	Homo sapiens zinc finger protein 323 (ZNF323), transcript variant 1, mRNA [NM_030899]	GO:0006350(transcription);GO:0006355(regulation of transcription, DNA-dependent)	GO:0003676(nucleic acid binding);GO:0003700(transcription factor activity);GO:0008270(zinc ion binding);GO:0046872(metal ion binding)	GO:0005634(nucleus)	NM_030899	Hs.509410	14702039; 14574404; 12477932; 12147252
A_24_P913956	2.832	0.761964	461.056	2.15763	1594.51	AK022038	chr4:009391040..009391099	4	ARVP6125	Homo sapiens cDNA FLJ11976 fis, clone HEMBB1001253. [AK022038]					Hs.296679
A_23_P328000	2.829	0.37634	94.799	1.06484	327.598	NM_144632	chr2:102890540..102890599	2	FLJ30294	Homo sapiens hypothetical protein FLJ30294 (FLJ30294), mRNA [NM_144632]	GO:0006816(calcium ion transport)		GO:0016020(membrane)	NM_144632	Hs.436203	14702039; 12975309; 12477932
A_24_P920081	2.829	1.04985	95.6056	2.96967	330.29		chr7:075550470..075550411	7	A_24_P920081
A_32_P176594	2.828	1.1489	33.7647	3.24951	116.635	AB046834	chr1:177645190..177645249	1	KIAA1614	Homo sapiens mRNA for KIAA1614 protein, partial cds. [AB046834]				XM_046531	Hs.496700	14702039; 12805274; 10997877
A_23_P173	2.827	1.06438	78.2519	3.00885	270.166	NM_001231	chr1:156984494..156984553	1	CASQ1	Homo sapiens calsequestrin 1 (fast-twitch, skeletal muscle) (CASQ1), nuclear gene encoding mitochondrial protein, mRNA [NM_001231]	GO:0007517(muscle development)	GO:0005509(calcium ion binding)	GO:0005759(mitochondrial matrix);GO:0005790(smooth endoplasmic reticulum)	NM_001231	Hs.552568	17009399; 15561963; 15561962; 15489334; 12477932; 8406504; 7945294; 2321095
A_23_P43490	2.827	0.578286	1506.87	1.63461	5202.11	NM_058197	chr9:21958098..21958039	9	CDKN2A	Homo sapiens cyclin-dependent kinase inhibitor 2A (melanoma, p16, inhibits CDK4) (CDKN2A), transcript variant 3, mRNA [NM_058197]	GO:0000075(cell cycle checkpoint);GO:0000079(regulation of cyclin dependent protein kinase activity);GO:0007049(cell cycle);GO:0007050(cell cycle arrest);GO:0008285(negative regulation of cell proliferation);GO:0045786(negative regulation of progression through cell cycle)	GO:0004861(cyclin-dependent protein kinase inhibitor activity);GO:0005515(protein binding);GO:0016301(kinase activity)	GO:0005634(nucleus)	NM_058197	Hs.512599	17479413; 17344414; 17292825; 17289033; 17276933; 17274640; 17243166; 17233832; 17218939; 17201148; 17198188; 17198183; 17171691; 17149367; 17117177; 17110379; 17106238; 17094467; 17094449; 17072968; 17063143; 17052587; 17035234; 17028578; 17017004; 17001621; 16989737; 16948516; 16924243; 16919029; 16909113; 16896043; 16893909; 16888288; 16867217; 16858682; 16855788; 16828922; 16820088; 16802342;…	KEGG pathway: Cell cycle 04110; KEGG pathway: Chronic myeloid leukemia 05220; KEGG pathway: Glioma 05214; KEGG pathway: Melanoma 05218; KEGG pathway: Non-small cell lung cancer 05223; KEGG pathway: Pancreatic cancer 05212
A_32_P78816	2.825	0.368964	1778.12	1.04224	6134.49	NM_004577	chr7:55853067..55853008	7	PSPH	Homo sapiens phosphoserine phosphatase (PSPH), mRNA [NM_004577]	GO:0006564(L-serine biosynthesis);GO:0008152(metabolism);GO:0008652(amino acid biosynthesis)	GO:0000287(magnesium ion binding);GO:0004647(phosphoserine phosphatase activity);GO:0016787(hydrolase activity)		NM_004577	Hs.512656	17353931; 15489334; 15291819; 14702039; 14673469; 12477932; 12213811; 11752790; 10567362; 9603909; 9373149; 9222972; 9188776; 8125298; 6297855; 6297854; 6249179; 2851960; 1965857; 1964582	KEGG pathway: Glycine, serine and threonine metabolism 00260
A_24_P936171	2.825	0.548342	28.2175	1.54887	97.345	NM_024758	chr1:15644765..15644706	1	AGMAT	Homo sapiens agmatine ureohydrolase (agmatinase) (AGMAT), mRNA [NM_024758]	GO:0006527(arginine catabolism);GO:0008295(spermidine biosynthesis);GO:0009446(putrescine biosynthesis)	GO:0004053(arginase activity);GO:0008783(agmatinase activity);GO:0016787(hydrolase activity);GO:0030145(manganese ion binding);GO:0046872(metal ion binding)	GO:0005739(mitochondrion)	NM_024758	Hs.461532	16710414; 16511187; 15489334; 15028567; 14702039; 14648699; 12477932; 11914032; 11804860; 9373149; 8125298	KEGG pathway: Arginine and proline metabolism 00330; KEGG pathway: Urea cycle and metabolism of amino groups 00220
A_23_P135589	2.824	0.954277	46.638	2.69461	160.84			0	A_23_P135589
A_32_P60459	2.823	0.404181	187.119	1.1411	645.207	AB188491	chr10:23770619..23770678	10	OTUD1	Homo sapiens mRNA, clone: TH020D07. [AB188491]					Hs.499042	15164054; 14702039
A_23_P31798	2.823	0.509766	20.7033	1.43897	71.376	NM_000015	chr8:18302422..18302481	8	NAT2	Homo sapiens N-acetyltransferase 2 (arylamine N-acetyltransferase) (NAT2), mRNA [NM_000015]	GO:0008152(metabolism)	GO:0004060(arylamine N-acetyltransferase activity);GO:0016407(acetyltransferase activity);GO:0016740(transferase activity)		NM_000015	Hs.2	17291352; 17264801; 16981843; 16847422; 16827944; 16721725; 16621679; 16571112; 16533241; 16531626; 16507510; 16481889; 16434594; 16416399; 16399350; 16369173; 16327307; 16251120; 16224574; 16155914; 16150277; 16141799; 16097053; 16015704; 15901993; 15853926; 15808404; 15770721; 15717312; 15700302; 15671210; 15637738; 15617035; 15609332; 15588473; 15558239; 15489334; 15225898; 15162844; 15005011;…	Reactome Event:Metabolism of xenobiotics 140192
A_23_P151791	2.822	0.571851	38.3669	1.61374	132.233	NM_181657	chr14:23854943..23855002	14	LTB4R	Homo sapiens leukotriene B4 receptor (LTB4R), mRNA [NM_181657]	GO:0006928(cell motility);GO:0006936(muscle contraction);GO:0006954(inflammatory response);GO:0007165(signal transduction);GO:0007200(G-protein signaling, coupled to IP3 second messenger (phospholipase C activating))	GO:0000166(nucleotide binding);GO:0004872(receptor activity);GO:0004974(leukotriene receptor activity)	GO:0005887(integral to plasma membrane)	NM_181657	Hs.525256	17237498; 17158791; 17139258; 17075244; 16920986; 16624877; 16493075; 16293697; 15814727; 15789613; 15728714; 15489334; 14688279; 12943671; 12913925; 12902330; 12895595; 12664610; 12477932; 12374694; 12244116; 12163367; 12077128; 11907121; 10934230; 10934229; 9742207; 9268704; 9177352; 8921391; 8889549; 8702478; 8558062	KEGG pathway: Neuroactive ligand-receptor interaction 04080
A_24_P314451	2.822	0.611971	55.9122	1.72694	192.702	NM_019863	chrX:153628459..153628400	23	F8	Homo sapiens coagulation factor VIII, procoagulant component (hemophilia A) (F8), transcript variant 2, mRNA [NM_019863]	GO:0006953(acute-phase response);GO:0007155(cell adhesion);GO:0007596(blood coagulation)	GO:0005507(copper ion binding);GO:0005509(calcium ion binding);GO:0016491(oxidoreductase activity)	GO:0005615(extracellular space)	NM_019863	Hs.413083	17287628; 17119108; 17116206; 16956829; 16953272; 16953269; 16894464; 16894461; 16839343; 16823491; 16805874; 16786531; 16769589; 16601852; 16601827; 16569771; 16513639; 16487577; 16339403; 16335952; 16270627; 16102111; 16086318; 16042406; 16038719; 16020776; 15996947; 15946216; 15913649; 15886209; 15869621; 15810915; 15710596; 15705787; 15682412; 15670040; 15634269; 15550021; 15471879; 15459008;…	KEGG pathway: Complement and coagulation cascades 04610; Reactome Event:Hemostasis 109582
A_24_P339944	2.82	0.45117	37.3832	1.27243	128.767	NM_002608	chr22:37944658..37944599	22	PDGFB	Homo sapiens platelet-derived growth factor beta polypeptide (simian sarcoma viral (v-sis) oncogene homolog) (PDGFB), transcript variant 1, mRNA [NM_002608]	GO:0000074(regulation of progression through cell cycle);GO:0008283(cell proliferation);GO:0009611(response to wounding)	GO:0005161(platelet-derived growth factor receptor binding);GO:0008083(growth factor activity)	GO:0005576(extracellular region);GO:0016020(membrane)	NM_002608	Hs.1976	17292826; 17227125; 16893901; 16847823; 16843106; 16777970; 16709185; 16641085; 16596190; 16477226; 16227675; 16149045; 16081426; 16007151; 15956925; 15919668; 15915457; 15826941; 15695519; 15522237; 15496150; 15489334; 15461802; 15081117; 14997209; 14760763; 14705808; 14702039; 14643521; 14595114; 12960151; 12850832; 12850807; 12660034; 12615918; 12576295; 12477932; 12411321; 12176024; 12127408;…	KEGG pathway: Cytokine-cytokine receptor interaction 04060; KEGG pathway: Focal adhesion 04510; KEGG pathway: Gap junction 04540; KEGG pathway: Glioma 05214; KEGG pathway: MAPK signaling pathway 04010; KEGG pathway: Melanoma 05218; KEGG pathway: Regulation of actin cytoskeleton 04810; KEGG pathway: Renal cell carcinoma 05211; Reactome Event:Hemostasis 109582
A_23_P131139	2.82	0.744613	211.574	2.09962	728.626	NM_052952	chr2:189424842..189424783	2	DIRC1	Homo sapiens disrupted in renal carcinoma 1 (DIRC1), mRNA [NM_052952]				NM_052952	Hs.470892	15815621; 15489334; 12477932; 11587072
A_24_P683829	2.818	0.399014	78.2239	1.12448	269.237		chr1:146630988..146631047	1	THC2301362
A_24_P930384	2.817	1.18438	37.3684	3.33639	128.565	BM978504	chr7:150592844..150592903	7	BM978504	BM978504 UI-CF-DU1-adk-j-07-0-UI.s1 UI-CF-DU1 Homo sapiens cDNA clone UI-CF-DU1-adk-j-07-0-UI 3', mRNA sequence [BM978504]					Hs.650349
A_24_P736853	2.813	0.981367	48.962	2.76034	168.199		chr4:000969470..000969529	4	A_24_P736853
A_24_P463989	2.812	0.76175	16.1088	2.14211	55.3253		chr15:28503020..28502961	15	THC2376306	Q7QRW0 (Q7QRW0) GLP_69_6195_6536, partial (14%) [THC2376306]
A_23_P32036	2.811	0.651765	201.668	1.83226	692.415	NM_017881	chr9:74905933..74905874	9	C9orf95	Homo sapiens chromosome 9 open reading frame 95 (C9orf95), mRNA [NM_017881]	GO:0019363(pyridine nucleotide biosynthesis)	GO:0000166(nucleotide binding);GO:0004849(uridine kinase activity);GO:0005524(ATP binding);GO:0016301(kinase activity);GO:0016740(transferase activity)		NM_017881	Hs.494186	15489334; 15164053; 15137942; 14702039; 12477932	KEGG pathway: Benzoate degradation via CoA ligation 00632; KEGG pathway: Inositol phosphate metabolism 00562; KEGG pathway: Nicotinate and nicotinamide metabolism 00760; KEGG pathway: Phosphatidylinositol signaling system 04070
A_23_P368624	2.808	1.08144	163.256	3.03676	559.895	NM_000748	chr1:151362094..151362153	1	CHRNB2	Homo sapiens cholinergic receptor, nicotinic, beta polypeptide 2 (neuronal) (CHRNB2), mRNA [NM_000748]	GO:0006811(ion transport);GO:0007165(signal transduction)	GO:0004889(nicotinic acetylcholine-activated cation-selective channel activity);GO:0005216(ion channel activity);GO:0005230(extracellular ligand-gated ion channel activity);GO:0015464(acetylcholine receptor activity)	GO:0005892(nicotinic acetylcholine-gated receptor-channel complex);GO:0016021(integral to membrane);GO:0045211(postsynaptic membrane)	NM_000748	Hs.2306	16928859; 16636791; 16407231; 16183856; 16174636; 16023355; 15964197; 15944128; 15681842; 15489334; 15154117; 15046869; 15033200; 15026168; 12681012; 12663058; 12477932; 12214130; 12202488; 12185808; 11952766; 11906688; 11771745; 11261808; 11104662; 11062464; 10771020; 10441742; 9921897; 9009220; 8906617; 2377478; 1505988
A_32_P231941	2.808	0.553544	30.7941	1.55409	105.59	BC042947	chr17:23243593..23243534	17	LOC201229	Homo sapiens cDNA clone IMAGE:4797785, partial cds. [BC042947]					Hs.434386
A_23_P58180	2.807	0.626075	120.233	1.75764	412.249	NM_207352	chr4:187506847..187506906	4	CYP4V2	Homo sapiens cytochrome P450, family 4, subfamily V, polypeptide 2 (CYP4V2), mRNA [NM_207352]	GO:0006118(electron transport)	GO:0004497(monooxygenase activity);GO:0005506(iron ion binding);GO:0020037(heme binding);GO:0046872(metal ion binding)	GO:0016020(membrane)	NM_207352	Hs.237642	17249554; 17013694; 16186368; 16179904; 16088246; 15860296; 15489334; 15042513; 14702039; 12477932; 11001583
A_32_P63562	2.807	0.970089	22.637	2.72256	77.592		chr1:93930921..93930862	1	THC2314387	Q8R193 (Q8R193) Calcium/calmodulin-dependent protein kinase 1D, partial (32%) [THC2314387]
A_23_P154426	2.805	0.488763	25.1197	1.37115	86.0664	NM_138622	chr2:111639796..111639855	2	BCL2L11	Homo sapiens BCL2-like 11 (apoptosis facilitator) (BCL2L11), transcript variant 2, mRNA [NM_138622]	GO:0006915(apoptosis);GO:0006917(induction of apoptosis);GO:0043065(positive regulation of apoptosis)		GO:0005624(membrane fraction);GO:0016020(membrane)	NM_138622	Hs.469658
A_32_P83784	2.804	0.523068	341.15	1.46689	1168.47	NM_015230	chr4:35890726..35890667	4	CENTD1	Homo sapiens centaurin, delta 1 (CENTD1), transcript variant 1, mRNA [NM_015230]	GO:0007165(signal transduction);GO:0043087(regulation of GTPase activity)	GO:0005096(GTPase activator activity)	GO:5622(intracellular)	NM_015230	Hs.479451	17081983; 17077126; 15815621; 12477932; 11804590; 11804589; 9847074; 9628581	Reactome Event:Signaling by Rho GTPases 194315
A_23_P41314	2.804	0.433778	27.6466	1.21648	94.6913	NM_000128	chr4:187584996..187585055	4	F11	Homo sapiens coagulation factor XI (plasma thromboplastin antecedent) (F11), transcript variant 1, mRNA [NM_000128]	GO:0006508(proteolysis and peptidolysis);GO:0007596(blood coagulation)	GO:0003803(coagulation factor IXa activity);GO:0003805(coagulation factor XIa activity);GO:0004263(chymotrypsin activity);GO:0004295(trypsin activity);GO:0008201(heparin binding);GO:0008233(peptidase activity)	GO:0005615(extracellular space);GO:0016020(membrane)	NM_000128	Hs.1430	16878977; 16835901; 16344560; 16335952; 16330457; 16204896; 16085935; 16079124; 16042419; 15996948; 15870541; 15842381; 15815621; 15634276; 15545266; 15489334; 15456490; 15456480; 15456479; 15375170; 15317813; 15226185; 15090552; 15072993; 14717969; 14629467; 14521595; 14521591; 12968031; 12944405; 12871398; 12517745; 12496253; 12477932; 12372819; 12167623; 12029092; 11895778; 11891231; 11733491;…	KEGG pathway: Complement and coagulation cascades 04610; Reactome Event:Hemostasis 109582
A_23_P129382	2.803	0.525857	32.3041	1.47414	110.602	NM_005425	chr16:11270231..11269322	16	TNP2	Homo sapiens transition protein 2 (during histone to protamine replacement) (TNP2), mRNA [NM_005425]	GO:0006323(DNA packaging);GO:0007001(chromosome organization and biogenesis (sensu Eukaryota));GO:0007283(spermatogenesis);GO:0030154(cell differentiation)	GO:0003677(DNA binding);GO:0046872(metal ion binding)	GO:0000786(nucleosome);GO:0005634(nucleus);GO:0005694(chromosome)	NM_005425	Hs.513349	16291974; 12775710; 12477932; 10659848; 9809674; 8961924; 8428967; 7983046; 7711033; 2250010; 1395729; 1385303
A_24_P251411	2.803	0.490506	217.266	1.37498	743.835	NM_032824	chr2:112570866..112570925	2	FLJ14681	Homo sapiens hypothetical protein FLJ14681 (FLJ14681), mRNA [NM_032824]			GO:0016021(integral to membrane)	NM_032824	Hs.469690	14702039; 14684825; 12477932
A_24_P345993	2.802	0.443311	404.251	1.24202	1383.26	NM_001746	chr5:179090664..179090723	5	CANX	Homo sapiens calnexin (CANX), transcript variant 1, mRNA [NM_001746]	GO:0006457(protein folding);GO:0009306(protein secretion)	GO:0005509(calcium ion binding);GO:0005529(sugar binding);GO:0051082(unfolded protein binding)	GO:0005783(endoplasmic reticulum);GO:0016021(integral to membrane)	NM_001746	Hs.529890	17170088; 17081983; 17081065; 16938437; 16565220; 16061483; 16002696; 15923638; 15557823; 15537650; 15489334; 15467828; 15261665; 15236594; 15231748; 15161937; 14980518; 14966132; 14732708; 14732231; 14498830; 12805210; 12643545; 12610306; 12610305; 12562843; 12507291; 12477932; 12383251; 12359150; 12239218; 12222674; 12208510; 12119418; 12052826; 11851433; 11756446; 11751874; 11583625; 11566319;…	KEGG pathway: Antigen processing and presentation 04612
A_23_P118095	2.799	0.995637	119.449	2.78691	408.354	NM_005061	chr16:1935874..1935599	16	RPL3L	Homo sapiens ribosomal protein L3-like (RPL3L), mRNA [NM_005061]	GO:0006412(protein biosynthesis)	GO:0003723(RNA binding);GO:0003735(structural constituent of ribosome)	GO:0005840(ribosome)	NM_005061	Hs.159191	15489334; 12477932; 11157797; 8921388; 8828041	KEGG pathway: Ribosome 03010; Reactome Event:Gene Expression 74160; Reactome Event:Influenza Infection 168254; Reactome Event:Translation 72766
A_24_P365906	2.799	0.69014	49.0802	1.93141	167.756	AK090647	chr9:136924825..136924766	9	LCN8	Homo sapiens cDNA FLJ33328 fis, clone BRACE1000051, weakly similar to KERATIN, ULTRA HIGH-SULFUR MATRIX PROTEIN. [AK090647]	GO:0006810(transport);GO:0016042(lipid catabolism)	GO:0004623(phospholipase A2 activity);GO:0005198(structural molecule activity);GO:0005488(binding);GO:0005509(calcium ion binding)				15363845; 15164053; 14702039; 12477932
A_23_P500905	2.793	0.699205	44.121	1.95303	150.516	NM_006961	chr16:70066863..70066804	16	ZNF19	Homo sapiens zinc finger protein 19 (KOX 12) (ZNF19), mRNA [NM_006961]	GO:0006350(transcription);GO:0006355(regulation of transcription, DNA-dependent)	GO:0003700(transcription factor activity);GO:0008270(zinc ion binding);GO:0046872(metal ion binding)	GO:0005634(nucleus)	NM_006961	Hs.513705	16344560; 15489334; 14702039; 12477932; 8889548; 7557990; 2288909; 1946370; 1505991
A_23_P104579	2.792	0.385146	895.632	1.07534	3054.09	NM_005851	chr11:67031430..67031019	11	CDK2AP2	Homo sapiens CDK2-associated protein 2 (CDK2AP2), mRNA [NM_005851]				NM_005851	Hs.523835	15489334; 14985111; 14702039; 12477932; 10082655
A_24_P920555	2.792	0.999355	182.719	2.7902	623.062	BM994983	chr6:42962353..42962294	6	BM994983	BM994983 UI-H-ED0-awz-n-15-0-UI.s1 NCI_CGAP_ED0 Homo sapiens cDNA clone IMAGE:5825870 3', mRNA sequence [BM994983]					Hs.554940
A_23_P357374	2.791	0.780969	48.5829	2.1799	165.622	NM_178449	chr19:54617603..54617544	19	TIP39	Homo sapiens tuberoinfundibular 39 residue protein precursor (TIP39), mRNA [NM_178449]	GO:7218(neuropeptide signaling pathway)			NM_178449	Hs.339845	15489334; 14988434; 12754053; 12559132; 12477932; 12098667; 11861531; 11818570; 10854439; 10526330
A_23_P200838	2.789	1.03339	222.665	2.88195	758.412	NM_003679	chr1:238084735..238084794	1	KMO	Homo sapiens kynurenine 3-monooxygenase (kynurenine 3-hydroxylase) (KMO), mRNA [NM_003679]	GO:0006118(electron transport);GO:0008152(metabolism)	GO:0004497(monooxygenase activity);GO:0004502(kynurenine 3-monooxygenase activity);GO:0005489(electron transporter activity)	GO:16021(integral to membrane); GO:16020(membrane); GO:5743(mitochondrial inner membrane); GO:5739(mitochondrion)	NM_003679	Hs.409081	16716206; 16710414; 15950064; 12477932; 12402501; 11401433; 10672018; 9237672	KEGG pathway: Tryptophan metabolism 00380; Reactome Event:Metabolism of nitrogenous molecules 71291
A_24_P601831	2.788	0.612746	462.05	1.70854	1573.5	BC039371	chr6:133462911..133462970	6	LOC285735	Homo sapiens, clone IMAGE:5271214, mRNA. [BC039371]				XM_379433	Hs.407549	12477932
A_23_P17012	2.787	0.515735	62.306	1.43734	212.078	NM_024583	chr2:175118876..175118935	2	SCRN3	Homo sapiens secernin 3 (SCRN3), mRNA [NM_024583]	GO:0006508(proteolysis and peptidolysis)	GO:0016805(dipeptidase activity)		NM_024583	Hs.470679	15815621; 15489334; 14702039; 12477932; 12221138; 11238933; 8889548
A_24_P129341	2.787	0.742836	42.1639	2.07002	143.501	NM_020299	chr7:133683054..133683113	7	AKR1B10	Homo sapiens aldo-keto reductase family 1, member B10 (aldose reductase) (AKR1B10), mRNA [NM_020299]	GO:0006081(aldehyde metabolism);GO:0007586(digestion);GO:0008202(steroid metabolism)	GO:0004032(aldehyde reductase activity);GO:0005489(electron transporter activity);GO:0016491(oxidoreductase activity)	GO:0008372(cellular component unknown)	NM_020299	Hs.116724	17209433; 16204895; 16127462; 15936242; 15928807; 15745835; 15489334; 12732097; 12477932; 9765596; 9565553; 9537432	KEGG pathway: Ascorbate and aldarate metabolism 00053; KEGG pathway: Bile acid biosynthesis 00120; KEGG pathway: Bisphenol A degradation 00363; KEGG pathway: Butanoate metabolism 00650; KEGG pathway: Fructose and mannose metabolism 00051; KEGG pathway: Galactose metabolism 00052; KEGG pathway: Glycerophospholipid metabolism 00564; KEGG pathway: Glycine, serine and threonine metabolism 00260; KEGG…
A_32_P17484	2.786	0.367125	33.6963	1.02292	114.668	BX647685	chr14:74960250..74960191	14	JDP2	Homo sapiens mRNA; cDNA DKFZp686J0581 (from clone DKFZp686J0581). [BX647685]	GO:0006355(regulation of transcription, DNA-dependent)	GO:0003677(DNA binding)	GO:0005634(nucleus)		Hs.196482
A_24_P25063	2.786	0.634906	203.139	1.76886	691.21		chr9:3354617..3354501	9	ENST00000341927
A_23_P33723	2.785	0.471129	25.3706	1.31229	86.3088	NM_004244	chr12:7515208..7515149	12	CD163	Homo sapiens CD163 antigen (CD163), transcript variant 1, mRNA [NM_004244]	GO:0019735(antimicrobial humoral response (sensu Vertebrata))	GO:0005044(scavenger receptor activity)	GO:0005576(extracellular region);GO:0005887(integral to plasma membrane);GO:0016020(membrane)	NM_004244	Hs.504641	17117055; 17102136; 17095719; 16522161; 16434690; 16335952; 16189277; 15846794; 15624762; 15613100; 15489334; 15479433; 15478309; 15448162; 15146432; 15075364; 14962251; 14656926; 12477932; 12377940; 12296867; 12208511; 12115225; 11865982; 11854028; 11688984; 11334962; 11298324; 11196644; 11124526; 10648003; 10577520; 10403791; 10066432; 9373149; 8370408; 8125298
A_24_P381224	2.785	0.317153	1869.26	0.883285	6358.22	NM_172230	chr11:64651634..64651575	11	SYVN1	Homo sapiens synovial apoptosis inhibitor 1, synoviolin (SYVN1), transcript variant 2, mRNA [NM_172230]	GO:0016567(protein ubiquitination)	GO:0004842(ubiquitin-protein ligase activity);GO:0008270(zinc ion binding);GO:0046872(metal ion binding)	GO:0000151(ubiquitin ligase complex)	NM_172230	Hs.321535	17170702; 17141218; 17059562; 16847254; 16802346; 16786162; 16713569; 16289116; 16186510; 16186509; 15489334; 14593114; 12975321; 12646171; 12477932; 12459480; 11347906; 11256614
A_32_P32338	2.784	0.58077	21.7108	1.61714	73.8335		chr18:19316614..19316555	18	THC2256652	CA441889 UI-H-ED0-axl-n-03-0-UI.s1 NCI_CGAP_ED0 Homo sapiens cDNA clone UI-H-ED0-axl-n-03-0-UI 3', mRNA sequence [CA441889]					Hs.445511
A_23_P5938	2.784	0.986123	137.65	2.74576	468.103	NM_152257	chr20:34853488..34853429	20	KIAA0889	Homo sapiens KIAA0889 protein (KIAA0889), mRNA [NM_152257]				NM_152257	Hs.460807
A_23_P121875	2.783	0.410908	949.719	1.14367	3228.37	NM_022483	chr5:43481416..43481357	5	FLJ21657	Homo sapiens hypothetical protein FLJ21657 (FLJ21657), mRNA [NM_022483]			GO:16021(integral to membrane); GO:16020(membrane)	NM_022483	Hs.482034	15489334; 14702039; 12477932; 9373149
A_23_P500861	2.783	0.349541	425.551	0.972683	1446.3	NM_182961	chr6:152535225..152535166	6	SYNE1	Homo sapiens spectrin repeat containing, nuclear envelope 1 (SYNE1), transcript variant longest, mRNA [NM_182961]	GO:0006997(nuclear organization and biogenesis);GO:0007030(Golgi organization and biogenesis);GO:0042692(muscle cell differentiation)	GO:0003779(actin binding);GO:0005198(structural molecule activity);GO:0005521(lamin binding)	GO:0005635(nuclear membrane);GO:0005794(Golgi apparatus);GO:0005856(cytoskeleton);GO:0016021(integral to membrane);GO:0045211(postsynaptic membrane)	NM_182961	Hs.12967	17159980; 17081983; 16079285; 15093733; 14709720; 14702039; 14574404; 12958361; 12808039; 12477932; 12408964; 12358155; 12168954; 12163176; 11801724; 11792814; 11214970; 10574462; 9872452
A_23_P78152	2.783	0.329848	767.41	0.917834	2608.02	NM_024039	chr17:5334434..5334493	17	MIS12	Homo sapiens MIS12 homolog (yeast) (MIS12), mRNA [NM_024039]	GO:0007049(cell cycle);GO:0007067(mitosis)	GO:5515(protein binding)	GO:0000775(chromosome, pericentric region);GO:0005634(nucleus)	NM_024039	Hs.267194	16585270; 16381901; 15502821; 15489336; 15489334; 14702039; 12515822; 12477932; 11230166; 11076863
A_23_P48404	2.782	1.14225	46.1862	3.17788	156.936	AF119881	chr13:40831330..40831271	13	AF119881	Homo sapiens PRO2435 mRNA, complete cds. [AF119881]
A_23_P32847	2.782	1.01764	27.1674	2.83117	92.3103	NM_001510	chr4:95050430..95050489	4	GRID2	Homo sapiens glutamate receptor, ionotropic, delta 2 (GRID2), mRNA [NM_001510]	GO:0006811(ion transport);GO:0007215(glutamate signaling pathway)	GO:0004872(receptor activity);GO:0004970(ionotropic glutamate receptor activity);GO:0005215(transporter activity);GO:0005216(ion channel activity);GO:0005234(glutamate-gated ion channel activity)	GO:0005887(integral to plasma membrane);GO:0045211(postsynaptic membrane)	NM_001510	Hs.480281	17027646; 12589829; 12573530; 12477932; 12372286; 11829466; 10748123; 10234023; 9847074; 9465309; 7506541	KEGG pathway: Long-term depression 04730; KEGG pathway: Neuroactive ligand-receptor interaction 04080
A_23_P166371	2.782	1.00203	53.3441	2.78722	181.222	NM_013378	chr22:22419800..22419741	22	VPREB3	Homo sapiens pre-B lymphocyte gene 3 (VPREB3), mRNA [NM_013378]			GO:0005783(endoplasmic reticulum)	NM_013378	Hs.136713	15757909; 15489334; 15461802; 14670953; 12975309; 12477932; 10702669; 8166770; 7961773
A_23_P140675	2.781	0.978963	31.1246	2.72282	105.728	NM_000119	chr15:41276857..41276798	15	EPB42	Homo sapiens erythrocyte membrane protein band 4.2 (EPB42), mRNA [NM_000119]	GO:0008360(regulation of cell shape);GO:0018149(peptide cross-linking);GO:0043249(erythrocyte maturation)	GO:0005200(structural constituent of cytoskeleton);GO:0005524(ATP binding)	GO:0005856(cytoskeleton);GO:0005886(plasma membrane)	NM_000119	Hs.368642	16718373; 14551146; 12970870; 12576321; 12477932; 12434312; 12393467; 12176912; 12049649; 11936273; 11390390; 10610180; 10333496; 8608138; 8499466; 7925374; 7819064; 7803799; 7772513; 7626035; 3276554; 2968981; 2300550; 2052563; 1826225; 1729896; 1689063; 1558976; 1544941; 1350227; 1284644
A_32_P91546	2.78	1.03408	31.8294	2.87451	108.061	BC042123	chr6:40455452..40455511	6	BC042123	Homo sapiens, clone IMAGE:5266659, mRNA. [BC042123]					Hs.555077
A_23_P8981	2.78	0.455297	10.0996	1.26558	34.2872	NM_000349	chr8:38120394..38120335	8	STAR	Homo sapiens steroidogenic acute regulator (STAR), nuclear gene encoding mitochondrial protein, transcript variant 1, mRNA [NM_000349]	GO:0006694(steroid biosynthesis);GO:0006700(C21-steroid hormone biosynthesis);GO:0006869(lipid transport)	GO:0008289(lipid binding);GO:0015485(cholesterol binding);GO:0017127(cholesterol transporter activity)	GO:0005739(mitochondrion)	NM_000349	Hs.521535	16990645; 16901925; 16234239; 16162390; 15985476; 15777208; 15666812; 15546900; 15489334; 15181096; 14764819; 14726488; 14702039; 14565954; 12933667; 12925534; 12909641; 12843197; 12834921; 12727988; 12530644; 12477932; 12372832; 12044915; 11489878; 11145563; 11061515; 10802740; 10566637; 10548884; 10323391; 9804848; 9398748; 9188726; 9110174; 9097960; 8948562; 8943003; 8634702; 8619474; 7761400;…	Reactome Event:Lipid and lipoprotein metabolism 73923
A_24_P263036	2.779	0.654832	208.686	1.81985	708.326	NM_003748	chr1:18943542..18943483	1	ALDH4A1	Homo sapiens aldehyde dehydrogenase 4 family, member A1 (ALDH4A1), nuclear gene encoding mitochondrial protein, transcript variant P5CDhL, mRNA [NM_003748]	GO:0006561(proline biosynthesis);GO:0006562(proline catabolism);GO:0008152(metabolism)	GO:0003842(1-pyrroline-5-carboxylate dehydrogenase activity);GO:0004029(aldehyde dehydrogenase (NAD) activity);GO:0005489(electron transporter activity);GO:0016491(oxidoreductase activity)	GO:0005759(mitochondrial matrix)	NM_003748	Hs.77448	16710414; 15489334; 14986171; 12477932; 9700195; 9373149; 8621661; 8125298; 4851275; 1286669; 500817	KEGG pathway: Arginine and proline metabolism 00330; KEGG pathway: Glutamate metabolism 00251; Reactome Event:Metabolism of nitrogenous molecules 71291
A_23_P309599	2.778	0.43473	95.812	1.20775	325.094	AK026760	chr20:43020744..43020803	20	C20orf119	Homo sapiens cDNA: FLJ23107 fis, clone LNG07738. [AK026760]		GO:0000166(nucleotide binding);GO:0003676(nucleic acid binding);GO:0003723(RNA binding)			Hs.411022	14702039; 12477932; 11780052; 11549316
A_23_P32083	2.777	1.02433	77.5483	2.84465	263.024	NM_133497	chr9:2719696..2719755	9	KCNV2	Homo sapiens potassium channel, subfamily V, member 2 (KCNV2), mRNA [NM_133497]	GO:0006812(cation transport);GO:0006813(potassium ion transport)	GO:0005249(voltage-gated potassium channel activity);GO:0030955(potassium ion binding)	GO:0008076(voltage-gated potassium channel complex);GO:0016020(membrane);GO:0016021(integral to membrane)	NM_133497	Hs.131130	16909397; 16382104; 15489334; 15164053; 12477932; 12107411; 12060745
A_24_P926709	2.776	0.650834	52.6611	1.80675	178.546		chr1:014892537..014892478	1	A_24_P926709
A_23_P129064	2.776	0.512823	60.4413	1.42362	204.924	NM_001482	chr15:43440806..43440747	15	GATM	Homo sapiens glycine amidinotransferase (L-arginine:glycine amidinotransferase) (GATM), mRNA [NM_001482]	GO:0006601(creatine biosynthesis)	GO:0015068(glycine amidinotransferase activity);GO:0016740(transferase activity)	GO:0005739(mitochondrion);GO:0005829(cytosol)	NM_001482	Hs.75335	17101918; 16820567; 16769397; 16614068; 15978539; 15489334; 14702039; 12709373; 12701824; 12477932; 12468279; 12324495; 11555793; 9915841; 9373149; 9266688; 9218780; 9165070; 9148748; 8313955; 8125298; 3800397	KEGG pathway: Arginine and proline metabolism 00330; KEGG pathway: Glycine, serine and threonine metabolism 00260; KEGG pathway: Urea cycle and metabolism of amino groups 00220; Reactome Event:Metabolism of nitrogenous molecules 71291
A_23_P142447	2.775	0.842499	3717.95	2.33781	12600.2	NM_012335	chr19:8492183..8492124	19	MYO1F	Homo sapiens myosin IF (MYO1F), mRNA [NM_012335]	GO:8150(biological_process)	GO:0000146(microfilament motor activity);GO:0000166(nucleotide binding);GO:0003774(motor activity);GO:0003779(actin binding);GO:0005516(calmodulin binding);GO:0005524(ATP binding)	GO:0016459(myosin);GO:0016461(unconventional myosin)	NM_012335	Hs.408451	17081983; 16189514; 15489334; 14702039; 12477932; 11804589; 9119401; 8884266; 8022818
A_23_P325991	2.771	0.852705	23.9137	2.36271	80.9267	NM_181831	chr22:28385558..28388885	22	NF2	Homo sapiens neurofibromin 2 (bilateral acoustic neuroma) (NF2), transcript variant 13, mRNA [NM_181831]	GO:0007049(cell cycle);GO:0007605(perception of sound);GO:0008285(negative regulation of cell proliferation);GO:0045786(negative regulation of progression through cell cycle)	GO:0005198(structural molecule activity);GO:0005488(binding);GO:0008092(cytoskeletal protein binding)	GO:0005634(nucleus);GO:0005737(cytoplasm);GO:0005856(cytoskeleton);GO:0005886(plasma membrane)	NM_181831	Hs.187898	17478763; 17222329; 17210637; 17081983; 16885985; 16786152; 16652148; 16612978; 16537381; 16532029; 16497727; 16007223; 15980114; 15797715; 15743831; 15699051; 15635074; 15609345; 15598747; 15580288; 15541357; 15489334; 15467741; 15461802; 15378014; 15123692; 14981079; 14724586; 14702039; 14612918; 14580336; 14566860; 13679444; 12896975; 12695331; 12684666; 12665675; 12478663; 12477932; 12471027;…
A_23_P134627	2.769	0.522937	34.4303	1.44803	116.44	NM_133457	chr7:100782190..100783914	7	EMID2	Homo sapiens EMI domain containing 2 (EMID2), mRNA [NM_133457]	GO:0006817(phosphate transport)	GO:5515(protein binding)	GO:0005578(extracellular matrix (sensu Metazoa));GO:0005737(cytoplasm)	NM_133457	Hs.131603	16713569; 12477932; 12221002; 12145293
A_23_P55998	2.768	0.437327	637.083	1.21046	2153.65	NM_005628	chr19:51970798..51970739	19	SLC1A5	Homo sapiens solute carrier family 1 (neutral amino acid transporter), member 5 (SLC1A5), mRNA [NM_005628]	GO:0006810(transport);GO:0006835(dicarboxylic acid transport);GO:0015804(neutral amino acid transport)	GO:0004872(receptor activity);GO:0015175(neutral amino acid transporter activity);GO:0015293(symporter activity);GO:0017153(sodium:dicarboxylate symporter activity)	GO:0005624(membrane fraction);GO:0005887(integral to plasma membrane);GO:0016020(membrane)	NM_005628	Hs.515494	17353931; 17081983; 17081065; 16820059; 16516348; 16435221; 16197915; 15848195; 15845389; 15489334; 14702039; 14520239; 12757936; 12584318; 12555937; 12477932; 12175968; 12050356; 11350958; 10196349; 10051606; 8702519
A_24_P117410	2.764	0.480962	122.453	1.32939	413.375	NM_138433	chr22:49278599..49278658	22	MGC16635	Homo sapiens hypothetical protein BC009980 (MGC16635), mRNA [NM_138433]				NM_138433	Hs.137007	15489334; 12477932
A_24_P767699	2.761	1.13775	22.0214	3.14171	74.2671		chr13:109596309..109596250	13	A_24_P767699
A_32_P2442	2.76	0.374265	7.07551	1.03308	23.8532	BG151149	chr2:203993619..203993678	2	BG151149	BG151149 nai34c03.y1 NCI_CGAP_HN20 Homo sapiens cDNA clone IMAGE:4261997 5' similar to contains Alu repetitive element;, mRNA sequence [BG151149]					Hs.446065
A_24_P349782	2.758	0.812456	6891.14	2.24107	23215.6	AK092305	chr9:41871796..41871640	9	MGC21881	Homo sapiens cDNA FLJ34986 fis, clone OCBBF2010945. [AK092305]					Hs.121001	16189514; 14702039; 12477932
A_23_P111672	2.758	0.40312	543.935	1.11174	1832.1	NM_152829	chr7:115492079..115492138	7	TES	Homo sapiens testis derived transcript (3 LIM domains) (TES), transcript variant 2, mRNA [NM_152829]		GO:0008270(zinc ion binding);GO:0046872(metal ion binding)		NM_152829	Hs.533391	15662727; 15656790; 15489334; 15252854; 14702039; 12853948; 12810672; 12695497; 12690205; 12571287; 12477932; 11420696; 11377796; 10950921; 10704826; 9373149; 9045675; 8125298
A_23_P54267	2.758	0.600815	83.7368	1.65689	282.034	NM_013243	chr15:49799006..49799065	15	SCG3	Homo sapiens secretogranin III (SCG3), mRNA [NM_013243]				NM_013243	Hs.232618	17200173; 16303743; 15489334; 15125023; 14597614; 12975309; 12533531; 12477932; 12388744; 12098761; 8825061; 8663421; 7917832; 2053134
A_23_P47034	2.757	0.324396	1051.25	0.894218	3539.2	NM_002729	chr10:94444838..94444897	10	HHEX	Homo sapiens hematopoietically expressed homeobox (HHEX), mRNA [NM_002729]	GO:0006355(regulation of transcription, DNA-dependent);GO:0007275(development);GO:0019735(antimicrobial humoral response (sensu Vertebrata))	GO:0003700(transcription factor activity)	GO:0005634(nucleus)	NM_002729	Hs.118651	16854221; 16582099; 16540119; 16189514; 15489334; 15242862; 15187083; 15062550; 15016828; 14555989; 12826010; 12655000; 12588764; 12554669; 12477932; 11889211; 11701950; 11551904; 10871399; 10597310; 8103988; 8096636; 7911091; 7858254; 1360645	KEGG pathway: Maturity onset diabetes of the young 04950
A_24_P161382	2.756	0.964934	4235.04	2.65893	14252.8		chr4:256841..256782	4	ENST00000339700	Homo sapiens mRNA for FLJ00219 protein. [AK074146]	GO:0000226(microtubule cytoskeleton organization and biogenesis)		GO:0005874(microtubule)		Hs.487562
A_23_P69573	2.753	1.04807	24.4952	2.88558	82.3676	NM_000856	chr4:157000933..157008829	4	GUCY1A3	Homo sapiens guanylate cyclase 1, soluble, alpha 3 (GUCY1A3), mRNA [NM_000856]	GO:0006182(cGMP biosynthesis);GO:0007263(nitric oxide mediated signal transduction);GO:0008015(circulation)	GO:0004383(guanylate cyclase activity);GO:0004872(receptor activity)	GO:0008074(guanylate cyclase complex, soluble)	NM_000856	Hs.24258	15489334; 15201957; 14702039; 12477932; 10828587; 10717483; 9742212; 8613461; 8097486; 1352257	KEGG pathway: Gap junction 04540; KEGG pathway: Long-term depression 04730; KEGG pathway: Purine metabolism 00230
A_23_P85672	2.75	0.639473	11.5351	1.75857	38.7431	NM_006610	chr1:11021138..11021084	1	MASP2	Homo sapiens mannan-binding lectin serine protease 2 (MASP2), transcript variant 1, mRNA [NM_006610]	GO:0006508(proteolysis and peptidolysis);GO:0006955(immune response);GO:0006958(complement activation, classical pathway);GO:0019735(antimicrobial humoral response (sensu Vertebrata))	GO:0004263(chymotrypsin activity);GO:0004295(trypsin activity);GO:0005509(calcium ion binding)	GO:0005576(extracellular region)	NM_006610	Hs.119983	17096357; 17045845; 16710414; 16395704; 16112196; 16040602; 16029433; 15746044; 15364579; 15117939; 12904520; 12421953; 11907111; 11426320; 10946292; 10878362; 10679061; 10393416; 10330290; 10092804; 9777418; 9087411; 8018603	KEGG pathway: Complement and coagulation cascades 04610; Reactome Event:Signaling in Immune System 168256
A_24_P134392	2.75	0.331436	2892.89	0.911427	9716.01	NM_006948	chr21:14665506..14665447	21	STCH	Homo sapiens stress 70 protein chaperone, microsome-associated, 60kDa (STCH), mRNA [NM_006948]		GO:0000166(nucleotide binding);GO:0005524(ATP binding)	GO:0005783(endoplasmic reticulum);GO:0005792(microsome)	NM_006948	Hs.352341	16087163; 15489334; 14702039; 12477932; 12107410; 10830953; 10675567; 9373149; 8889549; 8889548; 8825657; 8131751; 8125298
A_32_P178935	2.747	0.519168	23.3212	1.42623	78.2468		chr12:10027434..10027375	12	THC2283890
A_24_P154948	2.745	0.359772	1900.33	0.987469	6370.26	NM_002047	chr7:30439131..30441430	7	GARS	Homo sapiens glycyl-tRNA synthetase (GARS), mRNA [NM_002047]	GO:0006412(protein biosynthesis);GO:0006426(glycyl-tRNA aminoacylation)	GO:0000166(nucleotide binding);GO:0004820(glycine-tRNA ligase activity);GO:0005524(ATP binding);GO:0016874(ligase activity)	GO:0005625(soluble fraction);GO:0005737(cytoplasm)	NM_002047	Hs.404321	17142907; 17101916; 16534118; 15489334; 12853948; 12690580; 12690205; 12477932; 11829477; 9524218; 8872480; 8816763; 8595897; 7962006; 7961834; 7753621; 7539919	KEGG pathway: Aminoacyl-tRNA biosynthesis 00970; KEGG pathway: Glycine, serine and threonine metabolism 00260
A_24_P304723	2.744	0.463231	4648.99	1.27127	15582.3	NM_000942	chr15:62239449..62239390	15	PPIB	Homo sapiens peptidylprolyl isomerase B (cyclophilin B) (PPIB), mRNA [NM_000942]	GO:0006457(protein folding)	GO:0003755(peptidyl-prolyl cis-trans isomerase activity);GO:0016853(isomerase activity);GO:0042277(peptide binding);GO:0051082(unfolded protein binding)	GO:0005788(endoplasmic reticulum lumen)	NM_000942	Hs.434937	17081065; 16713569; 15989969; 15952740; 15764595; 15635413; 15489334; 14729611; 12477932; 12475965; 12397072; 11997457; 11955071; 11867726; 11688976; 10935542; 10096576; 10026140; 9378502; 9045699; 9032343; 8513493; 8206968; 8197205; 7909608; 7829860; 7522304; 2040592; 2000394; 1710767; 1530944; 1505219; 1286667
A_23_P380939	2.743	0.722921	21.1603	1.98302	70.891	NM_001720	chr1:39893891..39893832	1	BMP8B	Homo sapiens bone morphogenetic protein 8b (osteogenic protein 2) (BMP8B), mRNA [NM_001720]	GO:0001503(ossification);GO:0030154(cell differentiation);GO:0040007(growth);GO:0051216(cartilage development)	GO:0005125(cytokine activity);GO:0008083(growth factor activity)	GO:0005576(extracellular region);GO:0005615(extracellular space)	NM_001720	Hs.409964	16710414; 16314833; 12477932; 11427739; 10894154; 9070944; 7757816; 1460021	KEGG pathway: Hedgehog signaling pathway 04340; KEGG pathway: TGF-beta signaling pathway 04350
A_23_P413923	2.743	0.782363	26.0161	2.14565	87.1415	NM_022160	chr9:22441878..22441937	9	DMRTA1	Homo sapiens DMRT-like family A1 (DMRTA1), mRNA [NM_022160]	GO:0006355(regulation of transcription, DNA-dependent);GO:0007548(sex differentiation)	GO:0003700(transcription factor activity)	GO:0005634(nucleus)	NM_022160	Hs.371976	15164053; 14702039; 11863363
A_24_P331711	2.741	0.90806	2057.67	2.48871	6887.6	NM_182578	chr1:148632437..148632378	1	FLJ37964	Homo sapiens hypothetical protein FLJ37964 (FLJ37964), mRNA [NM_182578]		GO:0003824(catalytic activity)		NM_182578	Hs.132648	14702039; 12477932
A_24_P320604	2.737	1.06376	43.0746	2.91166	143.996	NM_032131	chr6:109401428..109401487	6	ARMC2	Homo sapiens armadillo repeat containing 2 (ARMC2), mRNA [NM_032131]		GO:0005488(binding)		NM_032131	Hs.282925	16381901; 15489336; 14702039; 12477932; 11230166; 11076863
A_23_P37892	2.736	0.485671	580.511	1.32871	1939.69	NM_133443	chr16:45522269..45522328	16	GPT2	Homo sapiens glutamic pyruvate transaminase (alanine aminotransferase) 2 (GPT2), mRNA [NM_133443]	GO:0009058(biosynthesis)	GO:0008483(transaminase activity);GO:0016847(1-aminocyclopropane-1-carboxylate synthase activity)		NM_133443	Hs.460693	17109502; 15616553; 15489334; 14702039; 12477932; 11863375	KEGG pathway: Alanine and aspartate metabolism 00252; KEGG pathway: Carbon fixation 00710; KEGG pathway: Glutamate metabolism 00251
A_32_P213965	2.734	1.08674	73.1102	2.97109	244.118	XM_373495	chr11:42219219..42217939	11	LOC387761	PREDICTED: Homo sapiens hypothetical LOC387761 (LOC387761), mRNA [XM_373495]				XM_373495	Hs.99310
A_23_P11806	2.733	0.529438	14.83	1.44709	49.5057	NM_080629	chr1:103055543..103055484	1	COL11A1	Homo sapiens collagen, type XI, alpha 1 (COL11A1), transcript variant B, mRNA [NM_080629]	GO:0001502(cartilage condensation);GO:0006817(phosphate transport);GO:0007155(cell adhesion);GO:0007601(visual perception);GO:0007605(perception of sound);GO:0016337(cell-cell adhesion);GO:0030198(extracellular matrix organization and biogenesis)	GO:0005201(extracellular matrix structural constituent);GO:0030674(protein binding, bridging)	GO:0005581(collagen);GO:0005592(collagen type XI);GO:0005737(cytoplasm)	NM_080629	Hs.523446	17236192; 16344560; 15286167; 12805369; 12673280; 12477932; 11780999; 11709013; 11707154; 10486316; 9659900; 8872475; 8388073; 7814404; 7721876; 7560887; 3220479; 3182841; 2591970; 1690726	KEGG pathway: Cell Communication 01430; KEGG pathway: ECM-receptor interaction 04512; KEGG pathway: Focal adhesion 04510
A_23_P399169	2.733	0.874638	19.2959	2.3904	64.4081	NM_006497	chr17:1908460..1908519	17	HIC1	Homo sapiens hypermethylated in cancer 1 (HIC1), mRNA [NM_006497]	GO:0006350(transcription);GO:0006355(regulation of transcription, DNA-dependent);GO:0007049(cell cycle);GO:0007275(development);GO:0045786(negative regulation of progression through cell cycle)	GO:0003700(transcription factor activity);GO:0005515(protein binding);GO:0008270(zinc ion binding);GO:0046872(metal ion binding)	GO:0005634(nucleus)	NM_006497	Hs.72956	17283066; 17213307; 17079468; 16762039; 16724116; 16386221; 16301995; 15488761; 15231840; 15007385; 14688019; 14656076; 14506157; 12621583; 12477932; 12052894; 11554746; 11073960; 10611298; 9838134; 9572497; 7585125
A_32_P40250	2.732	0.959017	50.8743	2.61996	169.746		chr6:151014362..151014303	6	THC2368590	ALU4_HUMAN (P39191) Alu subfamily SB2 sequence contamination warning entry, partial (17%) [THC2368590]
A_24_P482124	2.731	0.827953	25.536	2.26106	85.1712		chr6:044351187..044351128	6	A_24_P482124
A_24_P2584	2.729	0.506301	850.757	1.38178	2835.76	BC001892	chr1:25315390..25314487	1	C1orf63	Homo sapiens chromosome 1 open reading frame 63, transcript variant 2, mRNA (cDNA clone MGC:1827 IMAGE:3534629), complete cds. [BC001892]					Hs.259412	16189514; 12477932; 9373149
A_23_P46829	2.729	1.07204	38.3532	2.92562	127.833	NM_033163	chr10:103521254..103520352	10	FGF8	Homo sapiens fibroblast growth factor 8 (androgen-induced) (FGF8), transcript variant F, mRNA [NM_033163]	GO:0000074(regulation of progression through cell cycle);GO:0007165(signal transduction);GO:0007267(cell-cell signaling);GO:0007369(gastrulation);GO:0008283(cell proliferation);GO:0009653(morphogenesis)	GO:0008083(growth factor activity)	GO:0005615(extracellular space)	NM_033163	Hs.57710	16683270; 16384934; 15935652; 15199049; 12778074; 12477932; 12140757; 12054865; 11953856; 11420691; 11358849; 11341643; 11021964; 10751172; 10736564; 10574949; 9332670; 8891346; 8700553; 8663044; 8661131; 8595889; 7737407	KEGG pathway: MAPK signaling pathway 04010; KEGG pathway: Melanoma 05218; KEGG pathway: Regulation of actin cytoskeleton 04810; Reactome Event:Signaling by FGFR 190236
A_23_P21425	2.729	0.976586	151.749	2.66504	505.769	NM_178471	chrX:129244266..129244207	23	GPR119	Homo sapiens G protein-coupled receptor 119 (GPR119), mRNA [NM_178471]	GO:0007165(signal transduction);GO:0007186(G-protein coupled receptor protein signaling pathway)	GO:0001584(rhodopsin-like receptor activity);GO:0004872(receptor activity)	GO:0016021(integral to membrane)	NM_178471	Hs.496762	16517404; 15772651; 15489334; 14623098; 12477932; 12044878
A_24_P63136	2.729	0.419824	22.0553	1.14551	73.4985	NM_023914	chr3:152527562..152527503	3	P2RY13	Homo sapiens purinergic receptor P2Y, G-protein coupled, 13 (P2RY13), transcript variant 1, mRNA [NM_023914]				NM_023914	Hs.546396	12477932; 12044878; 11961076; 11574155; 11546776; 11273702	KEGG pathway: Neuroactive ligand-receptor interaction 04080
A_23_P49610	2.728	0.285061	411.159	0.777662	1369.92	NM_032895	chr17:1561978..1561919	17	MGC14376	Homo sapiens hypothetical protein MGC14376 (MGC14376), transcript variant 1, mRNA [NM_032895]				NM_032895	Hs.417157	12477932; 9110174; 8619474
A_24_P104115	2.727	0.743011	74.5126	2.0262	248.17	NM_019034	chr12:120679182..120679123	12	RHOF	Homo sapiens ras homolog gene family, member F (in filopodia) (RHOF), mRNA [NM_019034]	GO:0007015(actin filament organization);GO:0007264(small GTPase mediated signal transduction)	GO:0000166(nucleotide binding);GO:0003924(GTPase activity);GO:0005525(GTP binding)	GO:0005856(cytoskeleton)	NM_019034	Hs.223617	15489334; 14702039; 12477932; 11084341	Reactome Event:Signaling by Rho GTPases 194315
A_24_P143171	2.725	0.47035	246.778	1.28169	821.301	NM_031442	chrX:34405897..34405838	23	TMEM47	Homo sapiens transmembrane protein 47 (TMEM47), mRNA [NM_031442]			GO:0016021(integral to membrane)	NM_031442	Hs.8769	16381901; 15772651; 15489336; 15489334; 15345028; 14702039; 12477932; 11472633; 11256614; 11230166; 11076863
A_23_P348911	2.723	0.905259	4793.15	2.46519	15941.6	BC032412	chr2:43366675..43366734	2	MGC40574	Homo sapiens hypothetical protein MGC40574, mRNA (cDNA clone MGC:40574 IMAGE:5216225), complete cds. [BC032412]					Hs.194480	12477932
A_32_P120014	2.722	0.990021	71.4133	2.69462	237.392		chr2:095112601..095112660	2	A_32_P120014
A_23_P122688	2.72	0.953339	20.9188	2.59338	69.5006	AF090908	chr6:4755194..4755135	6	AF090908	Homo sapiens clone HQ0246 PRO0246 mRNA, complete cds. [AF090908]
A_23_P139648	2.717	1.1073	34.766	3.00896	115.382	NM_000415	chr12:21423411..21423470	12	IAPP	Homo sapiens islet amyloid polypeptide (IAPP), mRNA [NM_000415]	GO:0006915(apoptosis);GO:0007165(signal transduction);GO:0007267(cell-cell signaling)	GO:0005179(hormone activity)	GO:0005576(extracellular region);GO:0005625(soluble fraction)	NM_000415	Hs.142255	17212787; 17123962; 16950544; 16866369; 16804082; 16531504; 16403520; 16331989; 16303136; 16204373; 16142909; 15983227; 15929864; 15878744; 15811365; 15778964; 15710403; 15638806; 15527771; 15522881; 15358791; 15342243; 15321714; 15292167; 14659752; 14656003; 14613923; 14578294; 14532296; 12767835; 12717720; 12717671; 12706321; 12706318; 12611974; 12589759; 12588049; 12540610; 12477932; 12441106;…	KEGG pathway: Maturity onset diabetes of the young 04950
A_32_P180336	2.717	0.916033	486.248	2.48888	1613.56	NM_207429	chr11:110674350..110674291	11	FLJ45803	Homo sapiens FLJ45803 protein (FLJ45803), mRNA [NM_207429]				NM_207429	Hs.125166
A_23_P85783	2.717	0.475016	7939.74	1.29042	26342.8	NM_006623	chr1:119997571..119997630	1	PHGDH	Homo sapiens phosphoglycerate dehydrogenase (PHGDH), mRNA [NM_006623]	GO:0006564(L-serine biosynthesis);GO:0007420(brain development);GO:0008652(amino acid biosynthesis)	GO:0004617(phosphoglycerate dehydrogenase activity);GO:0005489(electron transporter activity);GO:0016491(oxidoreductase activity)	GO:5576(extracellular region)	NM_006623	Hs.487296	16730941; 16710414; 16236267; 15489334; 14702039; 12477932; 11751922; 11055895; 11034457; 10894924; 10713460; 8758134	KEGG pathway: Glycine, serine and threonine metabolism 00260
A_23_P378514	2.716	0.528842	33.2607	1.43651	110.344	NM_145178	chr10:69661047..69660988	10	ATOH7	Homo sapiens atonal homolog 7 (Drosophila) (ATOH7), mRNA [NM_145178]	GO:0045449(regulation of transcription)	GO:0030528(transcription regulator activity)	GO:0005634(nucleus)	NM_145178	Hs.175396	14516699; 12617822; 12477932; 11889557
A_23_P90497	2.716	0.959387	29.3937	2.60532	97.4886	NM_012276	chr19:59540180..59540121	19	LILRA4	Homo sapiens leukocyte immunoglobulin-like receptor, subfamily A (with TM domain), member 4 (LILRA4), mRNA [NM_012276]	GO:0006955(immune response)	GO:0004872(receptor activity)	GO:0016021(integral to membrane)	NM_012276	Hs.406708	16777052; 16735691; 15094202; 12529506; 12477932; 12384430; 11491530; 10941842
A_24_P940354	2.715	0.629908	173.426	1.70999	574.994		chr4:113788520..113788461	4	A_24_P940354
A_32_P757733	2.712	0.545607	244.84	1.47972	810.989	NM_024491	chr3:139771888..139738859	3	Cep70	Homo sapiens p10-binding protein (Cep70), mRNA [NM_024491]				NM_024491	Hs.531962	16713569; 16189514; 15489334; 14702039; 14654843; 12477932; 9373149; 8125298
A_24_P281228	2.712	1.06387	412.557	2.88477	1366.28		chr1:180172897..180172838	1	ENST00000323051					XM_498825	Hs.127384
A_32_P139021	2.711	0.512497	182.822	1.38952	605.39		chrX:118678172..118678231	23	A_32_P139021
A_23_P214408	2.711	0.409992	23.1093	1.11155	76.5196	NM_018974	chr6:167699607..167699666	6	UNC93A	Homo sapiens unc-93 homolog A (C. elegans) (UNC93A), mRNA [NM_018974]	GO:8150(biological_process)	GO:0005554(molecular function unknown)	GO:0005886(plasma membrane);GO:0016021(integral to membrane)	NM_018974	Hs.267749	14702039; 14574404; 12477932; 12381271
A_23_P217280	2.708	0.669217	26.668	1.81251	88.2138	NM_007052	chrX:99905016..99904957	23	NOX1	Homo sapiens NADPH oxidase 1 (NOX1), transcript variant NOH-1L, mRNA [NM_007052]	GO:0006118(electron transport);GO:0006739(NADP metabolism);GO:0006746(FADH2 metabolism);GO:0006811(ion transport);GO:0015992(proton transport)	GO:0005506(iron ion binding);GO:0016175(superoxide-generating NADPH oxidase activity);GO:0016491(oxidoreductase activity);GO:0030171(voltage-gated proton channel activity);GO:0046872(metal ion binding)	GO:0016020(membrane);GO:0016021(integral to membrane)	NM_007052	Hs.555931	17336700; 17200123; 17182005; 17079781; 17015444; 16880255; 16778989; 16762923; 16636067; 16507994; 16468977; 16380495; 16329988; 16230485; 16162660; 16049136; 15993942; 15797632; 15772651; 15708375; 15489334; 15452132; 15389790; 15375166; 15322091; 15256399; 15203187; 15110393; 15102091; 14674687; 14670934; 14617635; 12955083; 12817011; 12716910; 12657628; 12477932; 11970841; 11970839; 10974555;…	KEGG pathway: Leukocyte transendothelial migration 04670
A_32_P39944	2.707	0.412375	1484.16	1.11642	4907.38	AK095791	chr11:121471963..121471904	11	AK095791	Homo sapiens cDNA FLJ38472 fis, clone FEBRA2022148. [AK095791]					Hs.411391
A_24_P910688	2.707	0.807677	78.8603	2.18651	260.738		chr19:14055365..14055224	19	ENST00000343945
A_23_P23221	2.706	0.326725	2324.4	0.88409	7681.72	NM_001924	chr1:67865392..67865451	1	GADD45A	Homo sapiens growth arrest and DNA-damage-inducible, alpha (GADD45A), mRNA [NM_001924]	GO:0000079(regulation of cyclin dependent protein kinase activity);GO:0006281(DNA repair);GO:0006915(apoptosis);GO:0007050(cell cycle arrest)		GO:0005634(nucleus)	NM_001924	Hs.80409	17230496; 17178890; 17140287; 16997058; 16827157; 16772293; 16421274; 16381901; 16353139; 16189514; 16157202; 15899854; 15736438; 15735726; 15644315; 15623356; 15489336; 15489334; 15353598; 15203190; 14647444; 14635187; 14586402; 14517299; 14506229; 12716909; 12483522; 12477932; 12171872; 12168790; 11893252; 11777930; 11498536; 11076863; 10973963; 10872826; 10828065; 10747892; 10022855; 9827804; …	KEGG pathway: Cell cycle 04110; KEGG pathway: MAPK signaling pathway 04010
A_23_P427645	2.706	0.492289	23.0216	1.33197	76.0749	NM_012464	chr4:167381690..167381749	4	TLL1	Homo sapiens tolloid-like 1 (TLL1), mRNA [NM_012464]	GO:0001501(skeletal development);GO:0006508(proteolysis and peptidolysis);GO:0007275(development)	GO:0005509(calcium ion binding);GO:0008237(metallopeptidase activity);GO:0008533(astacin activity)		NM_012464	Hs.106513	16507574; 15489334; 14702039; 12477932; 11313359; 10896944; 10516436; 10479448; 8661043
A_24_P937790	2.705	0.504451	39.1022	1.36475	129.202		chr8:144861173..144861114	8	ENST00000356730	PREDICTED: Homo sapiens similar to RIKEN cDNA 2410075B13 (LOC441380), mRNA [XM_496993]				XM_496993	Hs.535059
A_24_P486544	2.705	0.467759	22.7767	1.26508	75.235		chr3:130546976..130547035	3	A_24_P486544
A_24_P289106	2.703	1.00476	487.696	2.71619	1610.2		chr2:114062704..114062763	2	ENST00000356572	Homo sapiens mRNA for FLJ00038 protein, partial cds. [AK024448]					Hs.459573
A_24_P629163	2.703	0.550876	58.2706	1.4888	192.337		chr16:087366090..087366149	16	A_24_P629163
A_23_P395464	2.702	0.310467	29.074	0.838928	95.9506	NM_144690	chr19:61586573..61586514	19	ZNF582	Homo sapiens zinc finger protein 582 (ZNF582), mRNA [NM_144690]	GO:0006355(regulation of transcription, DNA-dependent)	GO:0003676(nucleic acid binding);GO:0008270(zinc ion binding)	GO:0005634(nucleus)	NM_144690	Hs.244391	15489334; 14702039; 12477932
A_24_P333123	2.699	0.793765	20.0515	2.14227	66.0942	BX640978	chr11:65150952..65151011	11	PCNXL3	Homo sapiens mRNA; cDNA DKFZp686M14190 (from clone DKFZp686M14190). [BX640978]			GO:0016021(integral to membrane)	XM_374898	Hs.380801	15146197
A_23_P80700	2.693	0.933858	84.9503	2.51468	279.383	AK023765	chr3:47354883..47354942	3	KLHL18	Homo sapiens cDNA FLJ13703 fis, clone PLACE2000246, weakly similar to RING CANAL PROTEIN. [AK023765]		GO:0005515(protein binding)			Hs.517946	16381901; 15489336; 15489334; 14702039; 12477932; 11230166; 11076863; 9872452
A_23_P420218	2.693	0.589481	19.1744	1.58728	63.0577	NM_031895	chr19:59177219..59177278	19	CACNG8	Homo sapiens calcium channel, voltage-dependent, gamma subunit 8 (CACNG8), mRNA [NM_031895]	GO:0006811(ion transport);GO:0006816(calcium ion transport)	GO:0005198(structural molecule activity);GO:0005245(voltage-gated calcium channel activity);GO:0005509(calcium ion binding)	GO:0005891(voltage-gated calcium channel complex);GO:0005923(tight junction);GO:0016020(membrane);GO:0016021(integral to membrane)	NM_031895	Hs.467273	11738816; 11170751; 8387489	KEGG pathway: MAPK signaling pathway 04010
A_32_P99311	2.693	0.590599	25.1811	1.59029	82.8117	NM_181756	chr19:49470900..49470959	19	ZNF233	Homo sapiens zinc finger protein 233 (ZNF233), mRNA [NM_181756]	GO:0006355(regulation of transcription, DNA-dependent);GO:0006508(proteolysis and peptidolysis)	GO:0003676(nucleic acid binding);GO:0008237(metallopeptidase activity);GO:0008270(zinc ion binding)	GO:0005634(nucleus)	NM_181756	Hs.466891	14702039; 12743021; 12477932
A_24_P196827	2.693	0.934986	65.7253	2.51755	216.142	NM_002122	chr6:32718815..32718874	6	HLA-DQA1	Homo sapiens major histocompatibility complex, class II, DQ alpha 1 (HLA-DQA1), mRNA [NM_002122]	GO:0006955(immune response);GO:0019884(antigen presentation, exogenous antigen);GO:0019886(antigen processing, exogenous antigen via MHC class II)	GO:0045012(MHC class II receptor activity)	GO:0016020(membrane);GO:0016021(integral to membrane)	NM_002122	Hs.555872	16964961; 16941709; 16916661; 16890076; 16879749; 16866887; 16720217; 16690412; 16567828; 16390391; 16234023; 16169070; 16112029; 15935893; 15908298; 15900489; 15863864; 15853899; 15826953; 15789899; 15780746; 15688398; 15602651; 15489334; 15448101; 15346196; 15303984; 15301863; 15257408; 15174785; 15120190; 15112906; 15019597; 14734754; 14651525; 14607903; 14574404; 13130476; 12823770; 12734793;…	KEGG pathway: Antigen processing and presentation 04612; KEGG pathway: Cell adhesion molecules (CAMs) 04514; KEGG pathway: Type I diabetes mellitus 04940
A_23_P40295	2.692	0.556175	21.4867	1.4971	70.6385	NM_012261	chr20:9459041..9459100	20	C20orf103	Homo sapiens chromosome 20 open reading frame 103 (C20orf103), mRNA [NM_012261]			GO:0016020(membrane);GO:0016021(integral to membrane)	NM_012261	Hs.22920	15489334; 12477932; 11780052
A_32_P127350	2.691	0.743828	43.6632	2.0019	143.522	AK055372	chr5:87996357..87996298	5	AK055372	Homo sapiens cDNA FLJ30810 fis, clone FEBRA2001440. [AK055372]					Hs.12827
A_24_P214552	2.691	0.562898	25.2742	1.51475	83.0655	NM_007354	chr3:129774391..129774332	3	GR6	Homo sapiens putative GR6 protein (GR6), mRNA [NM_007354]				NM_007354	Hs.194283	15067727; 9307271
A_23_P164943	2.691	0.977839	92.9172	2.63103	305.343	NM_018485	chr19:52536128..52536187	19	GPR77	Homo sapiens G protein-coupled receptor 77 (GPR77), mRNA [NM_018485]	GO:0006935(chemotaxis);GO:0007165(signal transduction);GO:0007186(G-protein coupled receptor protein signaling pathway)	GO:0001584(rhodopsin-like receptor activity);GO:0004872(receptor activity);GO:0004944(C5a anaphylatoxin receptor activity);GO:0016526(G-protein coupled receptor activity, unknown ligand)	GO:0016021(integral to membrane)	NM_018485	Hs.534412	17158873; 17068344; 15833747; 15634936; 15489334; 14570896; 12540846; 12477932; 11773063; 11165367; 11090875
A_32_P159612	2.69	0.850787	182.086	2.28897	598.314	NM_183377	chr17:28364455..28364396	17	ACCN1	Homo sapiens amiloride-sensitive cation channel 1, neuronal (degenerin) (ACCN1), transcript variant 1, mRNA [NM_183377]	GO:0006811(ion transport);GO:0006814(sodium ion transport);GO:0007268(synaptic transmission);GO:0007417(central nervous system development);GO:0007422(peripheral nervous system development)	GO:0005216(ion channel activity);GO:0015280(amiloride-sensitive sodium channel activity);GO:0031402(sodium ion binding)	GO:0005624(membrane fraction);GO:0005887(integral to plasma membrane);GO:0016020(membrane);GO:0016021(integral to membrane)	NM_183377	Hs.368417	16704974; 15504740; 15489334; 15471860; 12477932; 11802773; 11739374; 10842183; 9360943; 9037075; 8921408; 8631835; 8626462	KEGG pathway: Taste transduction 04742
A_23_P77245	2.688	0.548319	21.1048	1.47412	69.2969		chr15:019363804..019363745	15	A_23_P77245
A_32_P136800	2.688	0.383306	64.4816	1.03021	211.664		chr6:151815829..151815888	6	A_32_P136800
A_23_P256470	2.687	0.507379	31.0122	1.36358	101.792	NM_000905	chr7:24104524..24104583	7	NPY	Homo sapiens neuropeptide Y (NPY), mRNA [NM_000905]	GO:0006816(calcium ion transport);GO:0006928(cell motility);GO:0007187(G-protein signaling, coupled to cyclic nucleotide second messenger);GO:0007218(neuropeptide signaling pathway);GO:0007268(synaptic transmission);GO:0007586(digestion);GO:0007631(feeding behavior);GO:0008015(circulation);GO:0008283(cell proliferation)	GO:0004930(G-protein coupled receptor activity);GO:0005184(neuropeptide hormone activity);GO:0005246(calcium channel regulator activity)	GO:0005576(extracellular region);GO:0005623(cell)	NM_000905	Hs.1832	17305733; 17187020; 17154253; 17066479; 16785149; 16500360; 16383010; 16383009; 16383001; 16383000; 16382999; 16382997; 16339211; 16136022; 16135994; 15959845; 15926114; 15850450; 15847953; 15797951; 15759545; 15736042; 15680469; 15625769; 15489334; 15485137; 15364898; 15336593; 15201542; 15165988; 15126561; 14751436; 14747236; 12878188; 12875921; 12853948; 12843176; 12818415; 12782203; 12759898;…	KEGG pathway: Adipocytokine signaling pathway 04920; KEGG pathway: Neuroactive ligand-receptor interaction 04080
A_32_P89415	2.687	1.13545	51.0333	3.05052	167.453		chr15:022770647..022770588	15	A_32_P89415
A_24_P270166	2.686	0.749422	621.406	2.01305	2038.62	NM_001017956	chr12:56399096..56399155	12	OS9	Homo sapiens amplified in osteosarcoma (OS9), transcript variant 2, mRNA [NM_001017956]		GO:5515(protein binding)	GO:0005625(soluble fraction)	NM_001017956	Hs.527861	16344560; 15721254; 15231748; 12747754; 12477932; 12093806; 12077121; 10403379; 9562620; 9498564; 9192850; 8634085
A_32_P87323	2.685	0.870571	47.0492	2.33771	154.302	CR610131	chr15:65483295..65483236	15	CR610131	full-length cDNA clone CS0DC021YJ09 of Neuroblastoma Cot 25-normalized of Homo sapiens (human). [CR610131]					Hs.444535
A_23_P69614	2.68	0.538775	10.4426	1.44369	34.1747		chr4:126323195..126323254	4	ENST00000281133	GB|K01884.1|AAA51832.1 Blym-1 protein [NP113180]
A_24_P231483	2.674	0.856574	189.328	2.29077	618.392	NM_031846	chr2:210420181..210420459	2	MAP2	Homo sapiens microtubule-associated protein 2 (MAP2), transcript variant 3, mRNA [NM_031846]	GO:0007026(negative regulation of microtubule depolymerization)	GO:0005198(structural molecule activity);GO:0005516(calmodulin binding)	GO:0005856(cytoskeleton);GO:0005874(microtubule);GO:0005875(microtubule associated complex)	NM_031846	Hs.368281
A_24_P134834	2.672	0.477991	275.193	1.27733	898.16	NM_032276	chr2:227686552..227686611	2	DKFZp547E052	Homo sapiens hypothetical protein DKFZp547E052 (DKFZp547E052), mRNA [NM_032276]		GO:8233(peptidase activity); GO:4252(serine-type endopeptidase activity)	GO:16021(integral to membrane); GO:16020(membrane)	NM_032276	Hs.471514	15815621; 15489334; 14702039; 12838346; 12477932
A_24_P108401	2.67	1.00047	22721.8	2.67167	74106	NM_145864	chr19:56050264..56050323	19	KLK3	Homo sapiens kallikrein 3, (prostate specific antigen) (KLK3), transcript variant 2, mRNA [NM_145864]	GO:0006508(proteolysis and peptidolysis);GO:0016525(negative regulation of angiogenesis)	GO:0004263(chymotrypsin activity);GO:0004295(trypsin activity)	GO:0005576(extracellular region)	NM_145864	Hs.171995
A_24_P143032	2.67	1.00036	186.456	2.67132	608.105	NM_007061	chr22:36288712..36288771	22	CDC42EP1	Homo sapiens CDC42 effector protein (Rho GTPase binding) 1 (CDC42EP1), transcript variant 2, mRNA [NM_007061]	GO:0007275(development)		GO:0005615(extracellular space)	NM_007061	Hs.474797	17081983; 16189514; 15574879; 15489334; 15461802; 15345747; 12665801; 12477932; 11035016; 10591208; 10490598; 10430899; 1629197
A_23_P80817	2.669	0.441765	63.334	1.1792	206.474	NM_013259	chr3:113202366..113202425	3	TAGLN3	Homo sapiens transgelin 3 (TAGLN3), transcript variant 1, mRNA [NM_013259]	GO:0007417(central nervous system development);GO:0007517(muscle development)			NM_013259	Hs.169330	15781144; 15489334; 14506410; 12477932; 12107411; 11238712; 10931946; 8015377
A_23_P89455	2.666	0.40052	5950.11	1.06774	19373.1	NM_005827	chr17:45136531..45136472	17	SLC35B1	Homo sapiens solute carrier family 35, member B1 (SLC35B1), mRNA [NM_005827]	GO:0006810(transport)	GO:0005459(UDP-galactose transporter activity)	GO:0005792(microsome)	NM_005827	Hs.154073	15489334; 14702039; 12477932; 9010752; 8617505; 8076819
A_23_P131176	2.665	0.885248	23.1799	2.35951	75.4575	AK021716	chr2:120691752..120691693	2	LOC151146	Homo sapiens cDNA FLJ11654 fis, clone HEMBA1004542. [AK021716]					Hs.376722	14702039; 12477932
A_24_P379233	2.662	0.683305	18.4131	1.8192	59.8725	NM_024009	chr1:34920359..34920418	1	GJB3	Homo sapiens gap junction protein, beta 3, 31kDa (connexin 31) (GJB3), transcript variant 1, mRNA [NM_024009]	GO:0007154(cell communication);GO:0007605(perception of sound)	GO:0015285(connexon channel activity)	GO:0005922(connexon complex);GO:0016021(integral to membrane)	NM_024009	Hs.522561	16710414; 16549784; 16341674; 16297190; 16077902; 15489334; 14583444; 12702148; 12630965; 12477932; 12176042; 12165562; 12154091; 12019212; 11309368; 10798362; 10790215; 10757647; 10594760; 10587579; 9843210; 9843209; 9704026; 9126484; 8035838	KEGG pathway: Cell Communication 01430; Reactome Event:Gap junction trafficking and regulation 157858
A_24_P293114	2.662	0.811823	1201.99	2.16131	3908.33	NM_020971	chr19:45773866..45773925	19	SPTBN4	Homo sapiens spectrin, beta, non-erythrocytic 4 (SPTBN4), transcript variant 1, mRNA [NM_020971]	GO:0007016(cytoskeletal anchoring);GO:0016192(vesicle-mediated transport);GO:0051016(barbed-end actin filament capping)	GO:0003779(actin binding);GO:0005200(structural constituent of cytoskeleton);GO:0030506(ankyrin binding)	GO:0005737(cytoplasm);GO:0005856(cytoskeleton);GO:0008091(spectrin);GO:0016020(membrane);GO:0016363(nuclear matrix);GO:0016605(PML body)	NM_020971	Hs.32706	17081983; 16344560; 14702039; 12812986; 12421765; 11807096; 11294830; 11086001; 10997877
A_23_P212497	2.66	0.566095	86.7199	1.50555	281.681	NM_032169	chr3:133760417..133760358	3	FLJ12592	Homo sapiens putative acyl-CoA dehydrogenase (FLJ12592), mRNA [NM_032169]	GO:0006118(electron transport)	GO:0003995(acyl-CoA dehydrogenase activity);GO:0016491(oxidoreductase activity)	GO:5777(peroxisome)	NM_032169	Hs.441378	15489334; 14702039; 14561759; 12477932; 12056414	KEGG pathway: Fatty acid metabolism 00071; KEGG pathway: Propanoate metabolism 00640; KEGG pathway: Valine, leucine and isoleucine degradation 00280; KEGG pathway: beta-Alanine metabolism 00410
A_24_P92771	2.659	0.489185	16798.1	1.30085	54556.7	NR_002205	chr9:15516992..15516973	9	FTHL12	Homo sapiens ferritin, heavy polypeptide-like 12 (FTHL12) on chromosome 9 [NR_002205]				NR_002205		3862645
A_32_P36973	2.659	1.00222	26.007	2.66489	84.4573	BC031274	chr2:201403801..201403742	2	BC031274	Homo sapiens, clone IMAGE:5294477, mRNA. [BC031274]					Hs.382116
A_24_P319715	2.658	0.467721	15169.7	1.24328	49248.2	NM_005742	chr2:10878069..10878010	2	PDIA6	Homo sapiens protein disulfide isomerase family A, member 6 (PDIA6), mRNA [NM_005742]	GO:0006118(electron transport);GO:0006457(protein folding)	GO:0003756(protein disulfide isomerase activity);GO:0005489(electron transporter activity);GO:0016853(isomerase activity)	GO:0005783(endoplasmic reticulum)	NM_005742	Hs.212102	17353931; 17081983; 17081065; 16964243; 16396496; 16236267; 16130169; 15952740; 15489334; 15466936; 15308636; 15302935; 14702039; 12643545; 12477932; 12204115; 9373149; 9110174; 8619474; 8125298; 7590364; 1602151
A_23_P36567	2.657	0.542147	24.0308	1.4406	77.9882	NM_004416	chr12:111994598..111995346	12	DTX1	Homo sapiens deltex homolog 1 (Drosophila) (DTX1), mRNA [NM_004416]	GO:0006366(transcription from RNA polymerase II promoter);GO:0008593(regulation of Notch signaling pathway);GO:0016567(protein ubiquitination);GO:0045665(negative regulation of neuron differentiation)	GO:0003713(transcription coactivator activity);GO:0004842(ubiquitin-protein ligase activity);GO:0005112(Notch binding);GO:0005515(protein binding);GO:0008270(zinc ion binding);GO:0030528(transcription regulator activity);GO:0046872(metal ion binding)	GO:0000151(ubiquitin ligase complex);GO:0005737(cytoplasm)	NM_004416	Hs.372152	15489334; 12753744; 12670957; 12617994; 12477932; 11869684; 11564735; 11153911; 9590294; 9244302; 7671825	KEGG pathway: Notch signaling pathway 04330
A_23_P375494	2.657	0.900702	18.5927	2.39331	60.3382	NM_004364	chr19:38483047..38482988	19	CEBPA	Homo sapiens CCAAT/enhancer binding protein (C/EBP), alpha (CEBPA), mRNA [NM_004364]	GO:0006091(generation of precursor metabolites and energy);GO:0006350(transcription);GO:0006355(regulation of transcription, DNA-dependent);GO:0006366(transcription from RNA polymerase II promoter);GO:0019221(cytokine and chemokine mediated signaling pathway);GO:0030099(myeloid cell differentiation)	GO:0003677(DNA binding);GO:0003705(RNA polymerase II transcription factor activity, enhancer binding);GO:0008134(transcription factor binding)	GO:0005634(nucleus)	NM_004364	Hs.76171	17203171; 17190859; 17188819; 16983342; 16893891; 16873674; 16858416; 16788101; 16644732; 16537832; 16455947; 16325577; 16226872; 15928042; 15919796; 15867211; 15855281; 15777798; 15746035; 15684384; 15674366; 15664994; 15604894; 15575056; 15572670; 15479564; 15340105; 15150264; 15078966; 14766209; 14737106; 14726504; 14701740; 14656889; 14627805; 14517214; 12970736; 12925529; 12915572; 12873812;…
A_23_P103951	2.657	0.5238	1033.68	1.39163	3354.1		chr1:203921836..203921890	1	A_23_P103951
A_23_P208768	2.656	1.41564	28.6748	3.75963	93.0095	NM_002000	chr19:60093471..60093530	19	FCAR	Homo sapiens Fc fragment of IgA, receptor for (FCAR), transcript variant 1, mRNA [NM_002000]	GO:0006955(immune response)	GO:0004872(receptor activity);GO:0005057(receptor signaling protein activity);GO:0019862(IgA binding)	GO:0005886(plasma membrane);GO:0005887(integral to plasma membrane)	NM_002000	Hs.193122	17393381; 17033823; 17008591; 16990604; 16876821; 16293625; 15555551; 15489334; 15371488; 15085135; 14759258; 12791088; 12783876; 12768205; 12634059; 12594283; 12560105; 12524384; 12477932; 11929131; 11801662; 11478396; 10835685; 10438530; 10380711; 10359575; 9427690; 9367406; 8954257; 8943858; 8917112; 8836118; 8666916; 8666819; 8575829; 8530370; 8408621; 7636188; 7522255; 2258698; 1577457
A_24_P299034	2.654	0.723473	34.0996	1.91996	110.523	NM_001011545	chr21:29655984..29656043	21	BACH1	Homo sapiens BTB and CNC homology 1, basic leucine zipper transcription factor 1 (BACH1), transcript variant 3, mRNA [NM_001011545]	GO:0006350(transcription);GO:0006355(regulation of transcription, DNA-dependent)	GO:0003677(DNA binding);GO:0003700(transcription factor activity);GO:0005515(protein binding)	GO:0005634(nucleus)	NM_001011545	Hs.154276	17065227; 16964243; 16771696; 16724942; 16530877; 15734732; 15613547; 15489334; 15465821; 15464985; 15175654; 15068251; 15068237; 14660636; 14504288; 12511571; 12477932; 11069897; 10830953; 10669750; 9544839; 9479503; 8889548; 8887638
A_24_P275585	2.653	0.650659	88.0525	1.72621	285.31	NM_022784	chr15:65580404..65580463	15	FLJ12476	Homo sapiens hypothetical protein FLJ12476 (FLJ12476), mRNA [NM_022784]		GO:0016301(kinase activity)		NM_022784	Hs.444535	15897968; 15489334; 14702039; 12477932
A_24_P126651	2.653	0.400404	280.422	1.06225	908.602	NM_006756	chr8:55063352..55063293	8	TCEA1	Homo sapiens transcription elongation factor A (SII), 1 (TCEA1), transcript variant 1, mRNA [NM_006756]	GO:0006350(transcription);GO:0006354(RNA elongation);GO:0006357(regulation of transcription from RNA polymerase II promoter)	GO:0003700(transcription factor activity);GO:0016251(general RNA polymerase II transcription factor activity);GO:0046872(metal ion binding)	GO:0005634(nucleus)	NM_006756	Hs.491745	17081983; 16736500; 16648364; 16630816; 16344560; 15635413; 15489334; 15351637; 15302935; 14702039; 14506279; 12943681; 12914699; 12878157; 12761297; 12477932; 11591653; 9765293; 9765201; 9305922; 8812434; 8798387; 8566795; 8206389; 8112616; 7626141; 2471707; 1708494; 1559613; 1378807	Reactome Event:DNA Repair 73894; Reactome Event:Gene Expression 74160; Reactome Event:HIV Infection 162906; Reactome Event:Transcription 74159
A_24_P355649	2.652	0.762103	703.211	2.02143	2278.06	NM_002017	chr11:128187178..128187237	11	FLI1	Homo sapiens Friend leukemia virus integration 1 (FLI1), mRNA [NM_002017]	GO:0006350(transcription);GO:0006355(regulation of transcription, DNA-dependent);GO:0007599(hemostasis);GO:0009887(organogenesis)	GO:0003700(transcription factor activity)	GO:0005634(nucleus)	NM_002017	Hs.504281	17163154; 16964281; 16930139; 16829517; 16802366; 16148010; 15919668; 15809330; 15798196; 15489334; 15282325; 15273724; 15232614; 15231748; 15021903; 14534527; 12875977; 12743594; 12739001; 12724402; 12556498; 12477932; 12359731; 11118632; 10949935; 10891501; 10827180; 10606656; 9751743; 9681824; 9651344; 9010223; 8679708; 8604338; 8439553; 8246959; 7773776; 7542907; 1845910; 1765382; 1522903; 14…
A_23_P75790	2.652	0.932544	364.753	2.47292	1181.33	NM_013279	chr11:61312362..61312421	11	C11orf9	Homo sapiens chromosome 11 open reading frame 9 (C11orf9), mRNA [NM_013279]				NM_013279	Hs.473109	12477932; 10828591; 10231032; 9615227
A_24_P483871	2.651	0.489485	19.63	1.29781	63.566		chr1:119750940..119750881	1	A_24_P483871
A_23_P208009	2.651	0.599546	15035	1.58954	48683.9	NM_033280	chr18:54975872..54976897	18	SEC11L3	Homo sapiens SEC11-like 3 (S. cerevisiae) (SEC11L3), mRNA [NM_033280]	GO:0006465(signal peptide processing);GO:0006508(proteolysis and peptidolysis)	GO:0008236(serine-type peptidase activity)	GO:0005783(endoplasmic reticulum);GO:0005792(microsome);GO:0016020(membrane);GO:0016021(integral to membrane)	NM_033280	Hs.45107	15489334; 12477932	KEGG pathway: Protein export 03060
A_32_P120791	2.651	0.496006	131.435	1.31488	425.544	BC040303	chr6:64339446..64339387	6	BC040303	Homo sapiens cDNA clone IMAGE:4830172, partial cds. [BC040303]					Hs.227777
A_24_P59297	2.649	0.438535	1113.03	1.16182	3601.42	AF161344	chr1:156693168..156693109	1	AF161344	Homo sapiens HSPC081 mRNA, partial cds. [AF161344]					Hs.554002
A_32_P449380	2.649	0.868564	135.512	2.30086	438.429		chr9:124698624..124698683	9	ENST00000259447	PREDICTED: Homo sapiens similar to hypothetical protein FLJ25955 (LOC401551), mRNA [XM_376909]				XM_376909	Hs.343383
A_23_P314798	2.648	1.11893	134.007	2.96345	433.467	NM_144622	chr1:151812174..151812115	1	DCST2	Homo sapiens DC-STAMP domain containing 2 (DCST2), mRNA [NM_144622]			GO:16021(integral to membrane); GO:16020(membrane)	NM_144622	Hs.97341	16710414; 16344560; 15489334; 14702039; 12477932
A_23_P83751	2.646	0.898198	194.768	2.37633	629.341	NM_024806	chr11:122335332..122335391	11	FLJ23554	Homo sapiens hypothetical protein FLJ23554 (FLJ23554), transcript variant 1, mRNA [NM_024806]				NM_024806	Hs.164705	15489334; 14702039; 12477932
A_32_P333341	2.644	0.471642	18.5342	1.24694	59.8465		chr20:049437736..049437795	20	A_32_P333341
A_32_P173058	2.643	0.370635	538.538	0.979708	1738.6	NM_015012	chr11:9259140..9259081	11	TMEM41B	Homo sapiens transmembrane protein 41B (TMEM41B), mRNA [NM_015012]	GO:0009401(phosphoenolpyruvate-dependent sugar phosphotransferase system)	GO:0005351(sugar porter activity)	GO:0016021(integral to membrane)	NM_015012	Hs.556242	12477932; 8889549; 7584028; 7584026
A_24_P928689	2.643	1.05873	135.8	2.79801	438.327		chr1:241187292..241187233	1	A_24_P928689
A_32_P82895	2.642	0.726138	34.0984	1.91873	110.043	AB075837	chr19:356563..356504	19	KIAA1957	Homo sapiens mRNA for KIAA1957 protein. [AB075837]				XM_065166	Hs.223770	15527968; 11853319
A_23_P345887	2.642	0.323648	381.979	0.854966	1232.39	AF445027	chr2:69459157..69459098	2	AF445027	Homo sapiens clone 114 tumor rejection antigen mRNA, complete cds. [AF445027]					Hs.547549
A_24_P108005	2.639	0.366652	2243.26	0.967777	7231.59	NM_022818	chr16:85995467..85995526	16	MAP1LC3B	Homo sapiens microtubule-associated protein 1 light chain 3 beta (MAP1LC3B), mRNA [NM_022818]	GO:0006512(ubiquitin cycle);GO:0006914(autophagy)	GO:5515(protein binding)	GO:0005874(microtubule);GO:0016020(membrane)	NM_022818	Hs.356061	16381901; 16189514; 16169070; 15489336; 15489334; 15355958; 15325588; 15231747; 15187094; 14713272; 14702039; 12932674; 12740394; 12477932; 11890701; 11825910; 11256614; 11076863; 11060023
A_23_P255328	2.639	0.603113	21.9945	1.59173	70.8952	NM_020226	chr4:81478541..81478600	4	PRDM8	Homo sapiens PR domain containing 8 (PRDM8), mRNA [NM_020226]	GO:0006350(transcription);GO:0006355(regulation of transcription, DNA-dependent)	GO:0003676(nucleic acid binding);GO:0003677(DNA binding);GO:0008270(zinc ion binding);GO:0046872(metal ion binding)	GO:0005634(nucleus)	NM_020226	Hs.373642	15489334; 14675547; 12477932; 10668202
A_23_P212954	2.639	1.01876	110.683	2.6883	356.713	NM_006798	chr4:70693585..70693526	4	UGT2A1	Homo sapiens UDP glucuronosyltransferase 2 family, polypeptide A1 (UGT2A1), mRNA [NM_006798]	GO:0007600(sensory perception);GO:0007608(perception of smell);GO:0008152(metabolism);GO:0009593(detection of chemical substance)	GO:0015020(glucuronosyltransferase activity)	GO:0005783(endoplasmic reticulum);GO:0005792(microsome);GO:0016021(integral to membrane)	NM_006798	Hs.225950	16141793; 12376738; 11376859; 11179432; 10748067; 10359671	KEGG pathway: Androgen and estrogen metabolism 00150; KEGG pathway: Metabolism of xenobiotics by cytochrome P450 00980; KEGG pathway: Pentose and glucuronate interconversions 00040; KEGG pathway: Porphyrin and chlorophyll metabolism 00860; KEGG pathway: Starch and sucrose metabolism 00500; Reactome Event:Metabolism of xenobiotics 140192
A_23_P43317	2.638	0.923306	88.6531	2.43561	285.62	NM_021619	chr9:130587738..130587797	9	PRDM12	Homo sapiens PR domain containing 12 (PRDM12), mRNA [NM_021619]	GO:0006350(transcription);GO:0006355(regulation of transcription, DNA-dependent)	GO:0003677(DNA binding);GO:0008270(zinc ion binding);GO:0046872(metal ion binding)	GO:0005634(nucleus)	NM_021619	Hs.495311	14675547; 14523459; 11274145; 10668202
A_24_P83899	2.637	0.968805	42.9211	2.5543	138.21	NM_000842	chr11:87881480..87881421	11	GRM5	Homo sapiens glutamate receptor, metabotropic 5 (GRM5), mRNA [NM_000842]	GO:0007165(signal transduction);GO:0007186(G-protein coupled receptor protein signaling pathway);GO:0007206(metabotropic glutamate receptor, phospholipase C activating pathway);GO:0007268(synaptic transmission)	GO:0004872(receptor activity);GO:0008067(metabotropic glutamate, GABA-B-like receptor activity)	GO:0005887(integral to plasma membrane);GO:0016020(membrane)	NM_000842	Hs.147361	17311919; 15894802; 15184389; 15076751; 14561742; 12786977; 12783878; 12736269; 12531526; 12531512; 12119301; 8532169; 7908515; 7688218	KEGG pathway: Calcium signaling pathway 04020; KEGG pathway: Gap junction 04540; KEGG pathway: Long-term depression 04730; KEGG pathway: Long-term potentiation 04720; KEGG pathway: Neuroactive ligand-receptor interaction 04080
A_24_P924667	2.636	0.86583	24.6592	2.28244	79.3923		chr1:197726687..197726628	1	A_24_P924667
A_23_P87072	2.636	0.95802	199.417	2.52506	641.937	NM_052959	chr11:123995057..123995116	11	PANX3	Homo sapiens pannexin 3 (PANX3), mRNA [NM_052959]			GO:0005921(gap junction);GO:0016021(integral to membrane)	NM_052959	Hs.99235	15028292; 14597722
A_23_P353667	2.635	1.11725	28.889	2.94422	92.9795	NM_174947	chr19:4720863..4720922	19	C19orf30	Homo sapiens chromosome 19 open reading frame 30 (C19orf30), mRNA [NM_174947]				NM_174947	Hs.326728	15489334; 12477932; 11854097
A_32_P51005	2.634	0.819013	69.6728	2.15716	224.124	AL834342	chr9:133471914..133471855	9	AL834342	Homo sapiens mRNA; cDNA DKFZp761P2314 (from clone DKFZp761P2314). [AL834342]					Hs.173134
A_32_P27535	2.634	0.789916	433.225	2.08032	1393.47		chr17:59435300..59435359	17	ENST00000290997	Homo sapiens hypothetical protein FLJ11724, mRNA (cDNA clone IMAGE:5299340), partial cds. [BC045676]					Hs.514410
A_23_P41365	2.631	0.787626	336.945	2.07256	1082.88	NM_012390	chr4:71413311..71413370	4	SMR3A	Homo sapiens submaxillary gland androgen regulated protein 3 homolog A (mouse) (SMR3A), mRNA [NM_012390]			GO:0005576(extracellular region)	NM_012390	Hs.511990	9354371
A_24_P202748	2.631	1.02489	357.654	2.69675	1149.36	NM_024074	chr19:16658209..16660006	19	TMEM38A	Homo sapiens transmembrane protein 38A (TMEM38A), mRNA [NM_024074]			GO:0016021(integral to membrane)	NM_024074	Hs.436068	15489334; 14702039; 12477932
A_23_P80763	2.631	0.517841	266.1	1.36226	854.952	BC017572	chr3:112335752..112335811	3	PVRL3	Homo sapiens poliovirus receptor-related 3, mRNA (cDNA clone IMAGE:4066485), complete cds. [BC017572]	GO:7155(cell adhesion); GO:7156(homophilic cell adhesion)	GO:0004872(receptor activity)	GO:16021(integral to membrane); GO:5886(plasma membrane)		Hs.293917	16216929; 15489334; 12759359; 12515806; 12477932; 12011057; 11024295; 10744716	KEGG pathway: Adherens junction 04520; KEGG pathway: Cell adhesion molecules (CAMs) 04514
A_32_P157391	2.631	0.958454	109.359	2.52133	351.356	NM_153696	chr11:89064305..89069468	11	PSMAL	Homo sapiens prostate-specific membrane antigen-like (PSMAL), mRNA [NM_153696]	GO:0006508(proteolysis and peptidolysis)	GO:0008233(peptidase activity)		NM_153696	Hs.523961	14716746
A_32_P169521	2.628	0.997909	49.439	2.62219	158.663	H45075	chrX:48894822..48894244	23	H45075	H45075 yo01e02.r1 Soares adult brain N2b5HB55Y Homo sapiens cDNA clone IMAGE:176666 5', mRNA sequence [H45075]					Hs.433652
A_23_P82868	2.626	0.510359	5660.86	1.34018	18155.3	NM_000930	chr8:42152028..42151969	8	PLAT	Homo sapiens plasminogen activator, tissue (PLAT), transcript variant 1, mRNA [NM_000930]	GO:0006464(protein modification);GO:0006508(proteolysis and peptidolysis);GO:0007596(blood coagulation)	GO:0004263(chymotrypsin activity);GO:0004295(trypsin activity);GO:0008233(peptidase activity);GO:0008243(plasminogen activator activity)	GO:0005576(extracellular region);GO:0005615(extracellular space)	NM_000930	Hs.491582	17287634; 17264956; 17257155; 17207964; 17151781; 16953275; 16879221; 16839347; 16836660; 16733850; 16410064; 16385091; 16369808; 16344560; 16320350; 16179568; 16113755; 16015279; 15976969; 15916851; 15869598; 15861134; 15846799; 15721275; 15652516; 15629242; 15550028; 15541709; 15489334; 15448144; 15269833; 15140132; 15116264; 15080889; 15016824; 14983221; 14759258; 14697941; 14630788; 14608053;…	KEGG pathway: Complement and coagulation cascades 04610; Reactome Event:Hemostasis 109582
A_24_P282288	2.624	0.497058	21.3934	1.30439	68.5667	NM_014821	chr14:74193587..74193528	14	KIAA0317	Homo sapiens KIAA0317 (KIAA0317), mRNA [NM_014821]	GO:0006512(ubiquitin cycle)	GO:0004842(ubiquitin-protein ligase activity)	GO:0005622(intracellular);GO:0016021(integral to membrane)	NM_014821	Hs.497417
A_24_P170136	2.623	0.464566	201.157	1.21843	644.347		chr6:33168043..33167984	6	ENST00000308384	PREDICTED: Homo sapiens similar to MHC HLA-SX-alpha (LOC442203), mRNA [XM_498087]	GO:0006955(immune response)		GO:0016020(membrane)	XM_498087	Hs.553839
A_24_P669854	2.622	1.04627	25.8503	2.74333	82.7816			0	A_24_P669854
A_24_P366768	2.622	0.460432	19.6754	1.20713	63.0008		chr3:097820964..097821023	3	A_24_P366768
A_23_P339119	2.621	0.680287	17.7412	1.78301	56.7906	NM_024560	chr12:80149865..80151110	12	FLJ21963	Homo sapiens FLJ21963 protein (FLJ21963), mRNA [NM_024560]	GO:0008152(metabolism)	GO:0003824(catalytic activity)		NM_024560	Hs.259559	12477932
A_23_P3038	2.621	0.784541	463.046	2.05615	1482.17	NM_002083	chr14:64476208..64476149	14	GPX2	Homo sapiens glutathione peroxidase 2 (gastrointestinal) (GPX2), mRNA [NM_002083]	GO:0006979(response to oxidative stress)	GO:0004602(glutathione peroxidase activity);GO:0005489(electron transporter activity);GO:0016491(oxidoreductase activity)	GO:0005737(cytoplasm)	NM_002083	Hs.2704	16794261; 16446369; 15923610; 15489334; 12751789; 12674495; 12477932; 11811519; 11373322; 11368344; 10806356; 10652368; 9501919; 9373149; 8833155; 8428933; 8287691; 8125298; 2388849	KEGG pathway: Arachidonic acid metabolism 00590; KEGG pathway: Glutathione metabolism 00480
A_23_P203351	2.621	1.15718	13.6218	3.0327	43.6011	NM_021201	chr11:59910800..59913475	11	MS4A7	Homo sapiens membrane-spanning 4-domains, subfamily A, member 7 (MS4A7), transcript variant 1, mRNA [NM_021201]	GO:0007165(signal transduction)	GO:0004872(receptor activity)	GO:0016021(integral to membrane)	NM_021201	Hs.530735	16303743; 15489334; 14702039; 12477932; 11752456; 11685457; 11486273; 11401424; 11245982
A_23_P46936	2.621	0.412053	167.589	1.07987	536.411	NM_000399	chr10:64241915..64241856	10	EGR2	Homo sapiens early growth response 2 (Krox-20 homolog, Drosophila) (EGR2), mRNA [NM_000399]	GO:0006350(transcription);GO:0006355(regulation of transcription, DNA-dependent);GO:0007420(brain development);GO:0007422(peripheral nervous system development);GO:0007638(mechanosensory behavior)	GO:0003700(transcription factor activity);GO:0005515(protein binding);GO:0008270(zinc ion binding);GO:0046872(metal ion binding)	GO:0005634(nucleus)	NM_000399	Hs.1395	16582099; 16495311; 16198564; 16169070; 15947997; 15489334; 15241803; 15173177; 15164054; 14702039; 14596916; 14532282; 12736090; 12687019; 12609493; 12477932; 12471219; 11909874; 11523566; 11239949; 10960786; 10762521; 10502832; 10371530; 10369870; 9537424; 8702157; 8093858; 7935840; 3140236; 2496302; 2111009
A_24_P829261	2.621	0.963515	232.45	2.52504	743.998	BX538238	chr11:65026718..65026777	11	MALAT1	Homo sapiens mRNA; cDNA DKFZp686B0790 (from clone DKFZp686B0790); complete cds. [BX538238]					Hs.187199	16441420; 12970751; 12837690; 12477932; 10843802; 9253601
A_24_P228875	2.62	0.84589	42.1828	2.21622	134.979	NM_004840	chrX:135474289..135474230	23	ARHGEF6	Homo sapiens Rac/Cdc42 guanine nucleotide exchange factor (GEF) 6 (ARHGEF6), mRNA [NM_004840]	GO:0006915(apoptosis);GO:0007254(JNK cascade)	GO:0005089(Rho guanyl-nucleotide exchange factor activity);GO:0005096(GTPase activator activity)	GO:0005622(intracellular)	NM_004840	Hs.522795	17405911; 17081983; 16964243; 16897755; 16320026; 16094384; 15772651; 15761153; 15649357; 15611136; 15489334; 15324660; 15302935; 15242552; 15144186; 12935897; 12499396; 12477932; 11937491; 11564864; 11337747; 11017088; 10896954; 10523848; 9783701; 9659915; 9582122; 7584048; 7584028; 7584026	KEGG pathway: Pancreatic cancer 05212; KEGG pathway: Regulation of actin cytoskeleton 04810; Reactome Event:Signaling by Rho GTPases 194315
A_23_P336506	2.62	1.30657	20.5415	3.42267	65.7198	NM_023917	chr12:10853556..10853497	12	TAS2R9	Homo sapiens taste receptor, type 2, member 9 (TAS2R9), mRNA [NM_023917]	GO:0007165(signal transduction);GO:0007186(G-protein coupled receptor protein signaling pathway);GO:0007600(sensory perception);GO:0050909(perception of taste)	GO:0004872(receptor activity);GO:0008527(taste receptor activity)	GO:0016021(integral to membrane)	NM_023917	Hs.272391	15744053; 15496549; 15489334; 12581520; 12477932; 12139982; 11696554; 10774719; 10766242; 10761935; 10761934	KEGG pathway: Taste transduction 04742
A_23_P388150	2.618	0.925301	37.6282	2.42242	120.313	NM_032562	chr10:74365414..74365355	10	PLA2G12B	Homo sapiens phospholipase A2, group XIIB (PLA2G12B), mRNA [NM_032562]	GO:0016042(lipid catabolism)	GO:0004623(phospholipase A2 activity);GO:0005509(calcium ion binding)	GO:0005576(extracellular region)	NM_032562	Hs.333175	15489334; 15340161; 14516201; 12477932	KEGG pathway: Arachidonic acid metabolism 00590; KEGG pathway: Ether lipid metabolism 00565; KEGG pathway: Fc epsilon RI signaling pathway 04664; KEGG pathway: Glycerophospholipid metabolism 00564; KEGG pathway: GnRH signaling pathway 04912; KEGG pathway: Linoleic acid metabolism 00591; KEGG pathway: Long-term depression 04730; KEGG pathway: MAPK signaling pathway 04010; KEGG pathway: VEGF signal…
A_23_P435477	2.618	0.719689	21.1438	1.88403	67.6017	NM_032046	chr11:117277074..117277015	11	TMPRSS13	Homo sapiens transmembrane protease, serine 13 (TMPRSS13), mRNA [NM_032046]	GO:0006508(proteolysis and peptidolysis)	GO:0004263(chymotrypsin activity);GO:0004295(trypsin activity);GO:0005044(scavenger receptor activity);GO:0008233(peptidase activity)	GO:0016020(membrane);GO:0016021(integral to membrane)	NM_032046	Hs.266308
A_23_P19894	2.618	1.11411	58.3054	2.9164	186.406	NM_198098	chr7:30737999..30738058	7	AQP1	Homo sapiens aquaporin 1 (channel-forming integral protein, 28kDa) (AQP1), transcript variant 1, mRNA [NM_198098]	GO:0006810(transport);GO:0006833(water transport);GO:0007588(excretion)	GO:0005372(water transporter activity)	GO:0005887(integral to plasma membrane);GO:0016020(membrane)	NM_198098	Hs.76152	17409744; 17273788; 17077939; 17012249; 16871401; 16814974; 16698771; 16574458; 16534779; 16515633; 16481371; 16344560; 16300893; 16189514; 15809704; 15667881; 15502805; 15489334; 15135660; 15024704; 14753494; 14753493; 14701836; 14592814; 14514735; 12853948; 12781664; 12498798; 12477932; 12399631; 12237771; 12137754; 12027013; 12002613; 11922632; 11909995; 11884383; 11532455; 11408278; 11171962;…
A_23_P113952	2.616	0.770325	19.6417	2.01526	62.7581	AY227436		0	AY227436	Homo sapiens drug-sensitive protein 1 mRNA, complete cds. [AY227436]
A_32_P219963	2.614	0.569431	949.974	1.4887	3033.28	BC078169	chr7:75901666..75901725	7	LOC554248	Homo sapiens hypothetical LOC554248, mRNA (cDNA clone MGC:87732 IMAGE:5768316), complete cds. [BC078169]	GO:6298(mismatch repair)	GO:5524(ATP binding); GO:30983(mismatched DNA binding)			Hs.511039	12477932
A_24_P114124	2.614	0.724919	11.5415	1.89506	36.8492	NM_006762	chr1:30879559..30877162	1	LAPTM5	Homo sapiens lysosomal associated multispanning membrane protein 5 (LAPTM5), mRNA [NM_006762]	GO:6810(transport)		GO:0005764(lysosome);GO:0005887(integral to plasma membrane)	NM_006762	Hs.371021	15231748; 12886255; 12527926; 12477932; 8661146; 7788527
A_23_P165162	2.614	0.534514	99.4126	1.39714	317.363	NM_021175	chr19:40467582..40467730	19	HAMP	Homo sapiens hepcidin antimicrobial peptide (HAMP), mRNA [NM_021175]	GO:0006805(xenobiotic metabolism);GO:0006879(iron ion homeostasis);GO:0006955(immune response);GO:0042742(defense response to bacteria);GO:0042828(response to pathogen);GO:0050832(defense response to fungi)	GO:0005179(hormone activity)	GO:0005576(extracellular region)	NM_021175	Hs.8821	17229647; 17229646; 17112858; 16962038; 16952548; 16946298; 16937259; 16929540; 16835372; 16769583; 16769573; 16737972; 16460831; 16315135; 16204153; 16103673; 15998830; 15933050; 15831700; 15797999; 15725899; 15685557; 15671438; 15514116; 15489334; 15198949; 15178582; 15124018; 15124013; 15057824; 14702039; 14670915; 14630809; 12975309; 12915468; 12663437; 12637325; 12477932; 12469120; 12433676;…
A_24_P306063	2.612	0.664992	52.1367	1.73724	166.348	NM_020819	chr6:71326926..71326985	6	KIAA1411	Homo sapiens KIAA1411 (KIAA1411), mRNA [NM_020819]		GO:0003824(catalytic activity)		NM_020819	Hs.211700	16381901; 15489336; 14702039; 12477932; 11230166; 11076863; 10718198; 9373149; 8125298
A_23_P137837	2.612	0.630061	48.554	1.64549	154.872	AL117403	chr1:153380934..153380993	1	AL117403	Homo sapiens mRNA; cDNA DKFZp434F1735 (from clone DKFZp434F1735). [AL117403]
A_23_P107351	2.61	0.644079	76.5383	1.68079	243.941	BC051787	chr17:5343532..5343473	17	NALP1	Homo sapiens NACHT, leucine rich repeat and PYD (pyrin domain) containing 1, mRNA (cDNA clone MGC:57544 IMAGE:5756099), complete cds. [BC051787]	GO:0006917(induction of apoptosis);GO:0006919(caspase activation);GO:0042829(defense response to pathogen);GO:0042981(regulation of apoptosis)	GO:0000166(nucleotide binding);GO:0005524(ATP binding);GO:0008656(caspase activator activity);GO:0019899(enzyme binding)	GO:0005622(intracellular)		Hs.513902	17418785; 17377159; 17164409; 15212762; 14702039; 14527388; 12563287; 12477932; 12191486; 11472070; 11270363; 11250163; 11113115; 11076957; 10231032; 9110174; 8781126; 8619474
A_24_P415280	2.609	0.411876	113.652	1.07476	362.205	NM_018144	chr10:12243044..12243103	10	SEC61A2	Homo sapiens Sec61 alpha 2 subunit (S. cerevisiae) (SEC61A2), mRNA [NM_018144]	GO:0006605(protein targeting);GO:0009306(protein secretion);GO:0015031(protein transport)	GO:0015450(protein translocase activity)	GO:0005783(endoplasmic reticulum);GO:0016020(membrane);GO:0016021(integral to membrane)	NM_018144	Hs.555956	14702039; 12477932; 11217851; 10212142; 9565615	KEGG pathway: Cholera - Infection 05110; KEGG pathway: Protein export 03060
A_32_P200970	2.609	0.389498	79.6727	1.01605	253.835		chr1:95074858..95074917	1	THC2341615	KPNCPS ORF10 {Klebsiella pneumoniae;} , partial (5%) [THC2341615]					Hs.483454
A_23_P50815	2.606	0.749937	104.584	1.95461	332.916	NM_020659	chr19:59639628..59639687	19	TTYH1	Homo sapiens tweety homolog 1 (Drosophila) (TTYH1), transcript variant 1, mRNA [NM_020659]	GO:0006826(iron ion transport)	GO:0005381(iron ion transporter activity)	GO:0016021(integral to membrane)	NM_020659	Hs.268728	15010458; 12477932; 10950931
A_24_P917886	2.606	0.536406	129.852	1.398	413.33		chr11:1169607..1169666	11	ENST00000358378	H.sapiens (MAR11) MUC5AC mRNA for mucin (partial). [Z34282]	GO:0007155(cell adhesion)	GO:0005201(extracellular matrix structural constituent);GO:0005554(molecular function unknown)	GO:0008372(cellular component unknown)		Hs.534332
A_23_P93960	2.606	1.01337	36.281	2.641	115.482	NM_001008270	chr7:140989422..140989363	7	LOC136242	Homo sapiens similar to RIKEN cDNA 1700016G05 (LOC136242), mRNA [NM_001008270]	GO:0006508(proteolysis and peptidolysis)	GO:0004263(chymotrypsin activity);GO:0004295(trypsin activity)		NM_001008270	Hs.98947	12690205
A_23_P203498	2.605	0.701061	21.5828	1.82658	68.6788	NM_006074	chr11:5688231..5688287	11	TRIM22	Homo sapiens tripartite motif-containing 22 (TRIM22), mRNA [NM_006074]	GO:0006355(regulation of transcription, DNA-dependent);GO:0006955(immune response);GO:0009615(response to virus);GO:0016567(protein ubiquitination)	GO:0003700(transcription factor activity);GO:0003714(transcription corepressor activity);GO:0004842(ubiquitin-protein ligase activity);GO:0008270(zinc ion binding);GO:0046872(metal ion binding)	GO:0000151(ubiquitin ligase complex);GO:0005634(nucleus)	NM_006074	Hs.501778	16926043; 16713569; 15489334; 15203218; 15064739; 12539042; 12477932; 11331580; 11096452; 8661041; 7797467
A_23_P125016	2.604	0.571047	105.433	1.48729	335.376			0	A_23_P125016
A_24_P324141	2.604	1.03175	257.395	2.68659	818.58		chr11:1225946..1226005	11	ENST00000349637	H.sapiens MUC5B mRNA (clone JER28) for mucin (partial). [X74954]	GO:0007155(cell adhesion)	GO:0005201(extracellular matrix structural constituent);GO:0005515(protein binding);GO:0005554(molecular function unknown)	GO:0005576(extracellular region);GO:0005578(extracellular matrix (sensu Metazoa));GO:0008372(cellular component unknown)		Hs.523395
A_24_P936692	2.603	0.893551	14896.6	2.32608	47361.5	BC033528	chr3:50273158..50273217	3	BC033528	Homo sapiens, clone IMAGE:4822684, mRNA. [BC033528]					Hs.506258
A_24_P610618	2.603	0.472381	33.6659	1.22945	107.014	AK123127	chr17:44365250..44365191	17	AK123127	Homo sapiens cDNA FLJ41132 fis, clone BRACE2025018. [AK123127]					Hs.127249
A_23_P69617	2.602	0.629858	13.4503	1.63873	42.7396	NM_003728	chr4:96446951..96446892	4	UNC5C	Homo sapiens unc-5 homolog C (C. elegans) (UNC5C), mRNA [NM_003728]	GO:0006915(apoptosis);GO:0007165(signal transduction);GO:0007275(development);GO:0007411(axon guidance);GO:0007420(brain development)	GO:0004872(receptor activity);GO:0005042(netrin receptor activity);GO:0005515(protein binding)	GO:0016021(integral to membrane)	NM_003728	Hs.125605	16371650; 15729359; 15574733; 15489334; 12810718; 12655055; 12477932; 11213262; 11103947; 9782087	KEGG pathway: Axon guidance 04360
A_23_P314835	2.601	0.579008	27.5497	1.5062	87.528	NM_178456	chr20:56169451..56169510	20	C20orf85	Homo sapiens chromosome 20 open reading frame 85 (C20orf85), mRNA [NM_178456]				NM_178456	Hs.43977	15489334; 12477932; 11780052; 8889548
A_23_P144656	2.601	0.47532	13.5398	1.23618	43.0072	NM_006727	chr5:24523256..24523197	5	CDH10	Homo sapiens cadherin 10, type 2 (T2-cadherin) (CDH10), mRNA [NM_006727]	GO:0007156(homophilic cell adhesion)	GO:0005509(calcium ion binding);GO:0005515(protein binding)	GO:0016020(membrane);GO:0016021(integral to membrane)	NM_006727	Hs.92489	12389209; 10861224; 10386616; 2059658
A_23_P16798	2.598	0.677964	79.0863	1.76161	250.978	NM_199346	chr2:24255801..24255742	2	PFN4	Homo sapiens profilin family, member 4 (PFN4), mRNA [NM_199346]	GO:0007010(cytoskeleton organization and biogenesis);GO:0030036(actin cytoskeleton organization and biogenesis)	GO:0003779(actin binding)	GO:0015629(actin cytoskeleton)	NM_199346	Hs.442718	15489334; 12477932	KEGG pathway: Regulation of actin cytoskeleton 04810
A_32_P158253	2.598	1.01246	59.2038	2.63006	187.833		chr8:023395846..023395905	8	A_32_P158253
A_23_P212715	2.597	0.446831	1539.78	1.16059	4884.57	NM_170662	chr3:106860244..106860185	3	CBLB	Homo sapiens Cas-Br-M (murine) ecotropic retroviral transforming sequence b (CBLB), mRNA [NM_170662]	GO:0006607(NLS-bearing substrate-nucleus import);GO:0007166(cell surface receptor linked signal transduction);GO:0016567(protein ubiquitination)	GO:0004842(ubiquitin-protein ligase activity);GO:0004871(signal transducer activity);GO:0005509(calcium ion binding);GO:0005515(protein binding);GO:0008270(zinc ion binding)	GO:0000151(ubiquitin ligase complex);GO:0005634(nucleus)	NM_170662	Hs.430589	17235393; 17081983; 16868939; 16525057; 16503409; 16189514; 15922296; 15629882; 15489334; 15315962; 15273720; 15231748; 14702039; 14604964; 12935897; 12907674; 12880961; 12771181; 12697763; 12477932; 12218189; 12177062; 12093870; 11857085; 11826757; 11526404; 11406619; 11375397; 11087752; 11053437; 10086340; 10074432; 10022120; 9614102; 9399639; 8889548; 7784085	KEGG pathway: Chronic myeloid leukemia 05220; KEGG pathway: ErbB signaling pathway 04012; KEGG pathway: Insulin signaling pathway 04910; KEGG pathway: Jak-STAT signaling pathway 04630; KEGG pathway: T cell receptor signaling pathway 04660
A_23_P422766	2.596	0.613662	122.949	1.59319	389.849	NM_172193	chr14:49289150..49289209	14	KLHDC1	Homo sapiens kelch domain containing 1 (KLHDC1), mRNA [NM_172193]				NM_172193	Hs.509258	15489334; 14702039; 12477932
A_32_P218823	2.596	0.735546	13.8139	1.90933	43.7946			0	A_32_P218823
A_23_P73493	2.595	0.659906	1421.68	1.71254	4506.02	NM_004344	chrX:151666808..151666749	23	CETN2	Homo sapiens centrin, EF-hand protein, 2 (CETN2), mRNA [NM_004344]	GO:0007049(cell cycle);GO:0007067(mitosis);GO:0051301(cell division)	GO:0005509(calcium ion binding)	GO:0005813(centrosome)	NM_004344	Hs.82794	17081983; 16820684; 16627479; 16533048; 16464125; 16411764; 16381901; 15964821; 15489336; 15489334; 15356003; 14504268; 12890685; 12802058; 12578356; 12477932; 12176356; 11279143; 11256614; 11076863; 10854409; 10788612; 9665797; 8597638; 8248209; 7713520
A_23_P213857	2.593	1.11119	63.8896	2.88181	202.367	NM_000587	chr5:41017658..41017717	5	C7	Homo sapiens complement component 7 (C7), mRNA [NM_000587]	GO:0006955(immune response);GO:0006957(complement activation, alternative pathway);GO:0006958(complement activation, classical pathway);GO:0009618(response to pathogenic bacteria);GO:0019835(cytolysis)		GO:0005579(membrane attack complex);GO:0005615(extracellular space);GO:0016021(integral to membrane)	NM_000587	Hs.78065	16335952; 15889368; 15879120; 15489334; 15383587; 14760718; 12595902; 12477932; 11378347; 10886241; 10882776; 10551839; 9856499; 9218625; 8892662; 8871666; 8814254; 8364540; 8345200; 7814888; 7730625; 7523157; 3335508; 2792129; 1672663; 1517503; 1387399	KEGG pathway: Complement and coagulation cascades 04610; Reactome Event:Signaling in Immune System 168256
A_23_P399251	2.593	0.442814	285.154	1.14838	903.188	NM_152488	chr1:108477261..108477202	1	FLJ32833	Homo sapiens hypothetical protein FLJ32833 (FLJ32833), mRNA [NM_152488]				NM_152488	Hs.511849
A_23_P33583	2.593	1.18197	19.0955	3.06504	60.4775	NM_018897	chr2:196428169..196428110	2	DNAH7	Homo sapiens dynein, axonemal, heavy polypeptide 7 (DNAH7), mRNA [NM_018897]	GO:0001539(ciliary or flagellar motility)	GO:0003777(microtubule motor activity);GO:0005524(ATP binding);GO:0016887(ATPase activity)	GO:0005858(axonemal dynein complex)	NM_018897	Hs.97403	14702039; 12477932; 11877439; 10231032; 9373155
A_24_P92744	2.592	0.683458	275.73	1.77127	872.75		chr19:000642078..000642137	19	A_24_P92744
A_32_P61298	2.591	1.08085	45.0882	2.80085	142.699	AK054921	chr16:18708213..18708154	16	AK054921	Homo sapiens cDNA FLJ30359 fis, clone BRACE2007760, highly similar to 40S RIBOSOMAL PROTEIN S15A. [AK054921]					Hs.446675
A_23_P26084	2.59	0.386299	6776.44	1.00061	21437.6	NM_018445	chr15:99630175..99630116	15	SELS	Homo sapiens selenoprotein S (SELS), transcript variant 2, mRNA [NM_018445]	GO:0006980(redox signal response);GO:0009749(response to glucose stimulus);GO:0030433(ER-associated protein catabolism);GO:0030503(regulation of cell redox homeostasis);GO:0030968(unfolded protein response);GO:0030970(retrograde protein transport, ER to cytosol);GO:0045184(establishment of protein localization)	GO:0004872(receptor activity);GO:0008430(selenium binding);GO:0016209(antioxidant activity);GO:0019899(enzyme binding)	GO:0005783(endoplasmic reticulum);GO:0016021(integral to membrane);GO:0030176(integral to endoplasmic reticulum membrane)	NM_018445	Hs.32148	16574427; 16227999; 16186510; 16186509; 15489334; 15215856; 15161744; 15063746; 14702039; 12775843; 12663463; 12477932; 12031974; 10931946; 9373149; 8889548; 8125298; 7829101
A_24_P169773	2.588	0.407551	1574.62	1.0549	4977.8	AF338232	chr7:143320614..143320673	7	CTAGE4	Homo sapiens CTAGE-4 protein mRNA, complete cds. [AF338232]				XM_496933	Hs.534621	12839582; 12477932; 11149944
A_24_P273284	2.587	0.989663	37.6191	2.55979	118.839		chr1:091201606..091201654	1	A_24_P273284
A_23_P153480	2.586	1.04683	63.8938	2.70704	201.794	NM_012427	chr19:56138737..56138678	19	KLK5	Homo sapiens kallikrein 5 (KLK5), mRNA [NM_012427]	GO:0006508(proteolysis and peptidolysis);GO:0008544(epidermis development)	GO:0004263(chymotrypsin activity);GO:0004295(trypsin activity)	GO:0005615(extracellular space)	NM_012427	Hs.50915	17158887; 17012259; 16800723; 16628198; 16517595; 15766562; 15713679; 15675955; 15654974; 15489334; 15140227; 12975309; 12890555; 12738725; 12477932; 12385949; 11948967; 11237385; 11054574; 10969073; 10675891; 10652563; 10608802; 10514489; 9373149; 8125298
A_24_P932939	2.586	0.811148	30.9857	2.09747	97.8565	NM_001008737	chr3:10023722..10023663	3	LOC401052	Homo sapiens hypothetical LOC401052 (LOC401052), mRNA [NM_001008737]				NM_001008737	Hs.517791	14702039
A_23_P75811	2.585	0.354959	4025.26	0.9175	12707.4	NM_002394	chr11:62409265..62409324	11	SLC3A2	Homo sapiens solute carrier family 3 (activators of dibasic and neutral amino acid transport), member 2 (SLC3A2), transcript variant 3, mRNA [NM_002394]	GO:0005975(carbohydrate metabolism);GO:0006816(calcium ion transport);GO:0006865(amino acid transport);GO:0016049(cell growth)	GO:0003824(catalytic activity);GO:0004556(alpha-amylase activity);GO:0005432(calcium:sodium antiporter activity)	GO:0009986(cell surface);GO:0016021(integral to membrane)	NM_002394	Hs.502769	17081983; 17081065; 17023546; 16785209; 16344560; 16335952; 15713750; 15625115; 15556631; 15489334; 15485886; 15458438; 15274339; 15178563; 15146197; 14702039; 14527684; 12925876; 12754519; 12740424; 12716892; 12531285; 12493773; 12477932; 12270127; 12235164; 12181350; 11840567; 11749697; 11742812; 11696247; 11507094; 11435306; 11406111; 11311135; 10673541; 10631289; 10574970; 10506149; 9878049; …
A_32_P9191	2.584	0.83536	42.0488	2.15861	132.705		chr20:42422715..42422656	20	THC2300291
A_23_P323180	2.583	0.692452	162.667	1.78839	513.102	NM_006898	chr2:176863234..176863293	2	HOXD3	Homo sapiens homeo box D3 (HOXD3), mRNA [NM_006898]	GO:0006355(regulation of transcription, DNA-dependent);GO:0009653(morphogenesis)	GO:0003700(transcription factor activity)	GO:0005634(nucleus)	NM_006898	Hs.93574	17126050; 15545924; 15489334; 14633614; 14610084; 12477932; 12405287; 11857506; 11060466; 10648567; 10364522; 9520319; 7913891; 7742539; 2886047; 2576652; 2574852; 1973146; 1712489; 1358459; 1358204
A_23_P31984	2.582	0.750174	25.5515	1.93722	80.5872	NM_006687	chr9:108705403..108705462	9	ACTL7A	Homo sapiens actin-like 7A (ACTL7A), mRNA [NM_006687]		GO:0005200(structural constituent of cytoskeleton);GO:0005515(protein binding)	GO:0005856(cytoskeleton)	NM_006687	Hs.123530	15489334; 15164053; 12695497; 12571287; 12477932; 10611965; 10373328
A_32_P165823	2.582	0.303655	12.9617	0.784135	40.8793	AI431972	chr20:48242278..48242219	20	AI431972	AI431972 th32h07.x1 NCI_CGAP_Pan1 Homo sapiens cDNA clone IMAGE:2120029 3', mRNA sequence [AI431972]					Hs.517106
A_32_P99753	2.581	0.889753	131.187	2.29672	413.583	NM_207307	chr3:130603220..130603161	3	LOC90288	Homo sapiens hypothetical protein LOC90288 (LOC90288), mRNA [NM_207307]		GO:0005509(calcium ion binding)		NM_207307	Hs.350700	15489334; 14702039; 12477932
A_32_P20818	2.581	1.09859	24.961	2.83572	78.691		chr4:3783517..3783458	4	THC2412696	Q9TD22 (Q9TD22) NADH dehydrogenase subunit II, partial (5%) [THC2412696]
A_23_P406508	2.581	0.525344	125.493	1.3559	395.58	NM_005020	chr7:31602698..31602639	7	PDE1C	Homo sapiens phosphodiesterase 1C, calmodulin-dependent 70kDa (PDE1C), mRNA [NM_005020]	GO:0007165(signal transduction)	GO:0003824(catalytic activity);GO:0004114(3',5'-cyclic-nucleotide phosphodiesterase activity);GO:0004117(calmodulin-dependent cyclic-nucleotide phosphodiesterase activity);GO:0005516(calmodulin binding);GO:0016787(hydrolase activity)		NM_005020	Hs.487897	16455054; 14702039; 12853948; 12477932; 11834707; 11369604; 11156964; 8557689	KEGG pathway: Calcium signaling pathway 04020; KEGG pathway: Olfactory transduction 04740; KEGG pathway: Purine metabolism 00230
A_23_P149998	2.58	0.703889	56.448	1.81602	177.868	AK027673	chr10:69713001..69712942	10	MAWBP	Homo sapiens cDNA FLJ14767 fis, clone NT2RP3004093. [AK027673]	GO:0009058(biosynthesis)	GO:0003824(catalytic activity);GO:0016491(oxidoreductase activity)	GO:0008372(cellular component unknown)		Hs.198158	16189514; 15806103; 15489334; 14702039; 12477932; 11355021; 1286669
A_23_P159012	2.579	0.652311	2178.92	1.68251	6863.99	NM_023039	chr5:72884079..72884020	5	ANKRA2	Homo sapiens ankyrin repeat, family A (RFXANK-like), 2 (ANKRA2), mRNA [NM_023039]	GO:8150(biological_process)	GO:0030169(low-density lipoprotein binding)	GO:0005829(cytosol);GO:0005856(cytoskeleton);GO:0016020(membrane)	NM_023039	Hs.239154	15964851; 15489334; 14702039; 12477932; 11095640; 10965114
A_23_P301984	2.579	0.797027	164.817	2.05576	519.2	NM_001007090	chr8:13469832..13469891	8	FLJ25402	Homo sapiens hypothetical protein FLJ25402 (FLJ25402), mRNA [NM_001007090]				NM_001007090	Hs.104941
A_32_P196837	2.579	1.17434	17.8344	3.02893	56.1806	AA449494	chr14:100270896..100270837	14	AA449494	AA449494 zx08h11.s1 Soares_total_fetus_Nb2HF8_9w Homo sapiens cDNA clone IMAGE:785925 3' similar to gb:U15981 ADRENAL SPECIFIC 30 KD PROTEIN (HUMAN);, mRNA sequence [AA449494]					Hs.533717
A_32_P69938	2.578	0.378063	74.6917	0.974655	235.176	NM_203448	chr9:41870040..41869981	9	MGC21881	Homo sapiens hypothetical protein MGC21881 (MGC21881), mRNA [NM_203448]				NM_203448	Hs.121001
A_24_P183150	2.576	0.643433	19.6229	1.65764	61.7422	NM_002090	chr4:75267796..75267737	4	CXCL3	Homo sapiens chemokine (C-X-C motif) ligand 3 (CXCL3), mRNA [NM_002090]	GO:0006935(chemotaxis);GO:0006954(inflammatory response);GO:0007186(G-protein coupled receptor protein signaling pathway);GO:0007600(sensory perception)	GO:0008009(chemokine activity)	GO:0005615(extracellular space)	NM_002090	Hs.89690	16356540; 16341674; 15489334; 15340161; 12734364; 12477932; 10095777; 9873037; 9322516; 9277410; 8702798; 8344798; 8166297; 2217207; 2201751; 2129556; 1906501	KEGG pathway: Cytokine-cytokine receptor interaction 04060
A_23_P127608	2.574	0.468448	18.7265	1.20599	58.8804	NM_019894	chr11:117494258..117494317	11	TMPRSS4	Homo sapiens transmembrane protease, serine 4 (TMPRSS4), transcript variant 1, mRNA [NM_019894]	GO:0006508(proteolysis and peptidolysis)	GO:0004263(chymotrypsin activity);GO:0004295(trypsin activity);GO:0005044(scavenger receptor activity);GO:0008233(peptidase activity)	GO:0016020(membrane);GO:0016021(integral to membrane)	NM_019894	Hs.161985	15489334; 14702039; 12975309; 12477932; 10825129
A_23_P122485	2.574	0.981798	72.433	2.52678	227.675		chr6:029663886..029663945	6	NP109393	GB|L35475.1|AAB36567.1 olfactory receptor-like protein [NP109393]
A_24_P246891	2.573	0.910793	68.4012	2.3435	214.953	NM_080741	chr2:242478225..242478284	2	NEU4	Homo sapiens sialidase 4 (NEU4), mRNA [NM_080741]	GO:0005975(carbohydrate metabolism)	GO:0004308(exo-alpha-sialidase activity);GO:0016798(hydrolase activity, acting on glycosyl bonds)	GO:0005764(lysosome);GO:0019866(inner membrane)	NM_080741	Hs.414300	16189514; 15885103; 15815621; 15498874; 15489334; 15213228; 14962670; 14702039; 14637003; 12477932	KEGG pathway: Glycan structures - degradation 01032; KEGG pathway: N-Glycan degradation 00511; KEGG pathway: Sphingolipid metabolism 00600
A_23_P62196	2.573	0.507618	19.986	1.30603	62.8022	NM_001939	chrX:100321997..100322056	23	DRP2	Homo sapiens dystrophin related protein 2 (DRP2), mRNA [NM_001939]	GO:0007417(central nervous system development)	GO:0005198(structural molecule activity);GO:0005509(calcium ion binding);GO:0008270(zinc ion binding)	GO:0005856(cytoskeleton)	NM_001939	Hs.159291	12477932; 11430802; 10767429; 8640231
A_24_P162454	2.573	0.642038	18.9965	1.65177	59.6891	BC041956	chrX:72008193..72008252	23	LOC340529	Homo sapiens hypothetical protein LOC340529, mRNA (cDNA clone IMAGE:5302003), partial cds. [BC041956]		GO:0000166(nucleotide binding);GO:0003676(nucleic acid binding)			Hs.556057	12477932
A_23_P140394	2.571	0.878919	387.457	2.26001	1216.8	NM_004554	chr14:23915472..23915531	14	NFATC4	Homo sapiens nuclear factor of activated T-cells, cytoplasmic, calcineurin-dependent 4 (NFATC4), mRNA [NM_004554]	GO:0006355(regulation of transcription, DNA-dependent);GO:0006366(transcription from RNA polymerase II promoter);GO:0006954(inflammatory response)	GO:0003700(transcription factor activity);GO:0003713(transcription coactivator activity)	GO:0005634(nucleus)	NM_004554	Hs.77810	17213202; 17194453; 17081983; 17044076; 16645724; 16489119; 16219765; 12939651; 12788643; 12787506; 12482669; 12477932; 11997522; 11877454; 11514544; 11439183; 10611249; 10089876; 9660947; 9568714; 9143705; 7999066; 7749981	KEGG pathway: Axon guidance 04360; KEGG pathway: B cell receptor signaling pathway 04662; KEGG pathway: MAPK signaling pathway 04010; KEGG pathway: Natural killer cell mediated cytotoxicity 04650; KEGG pathway: T cell receptor signaling pathway 04660; KEGG pathway: VEGF signaling pathway 04370; KEGG pathway: Wnt signaling pathway 04310
A_23_P139965	2.571	0.928271	495.784	2.3869	1556.99	NM_001010897	chr13:43869760..43869820	13	C13orf21	Homo sapiens chromosome 13 open reading frame 21 (C13orf21), mRNA [NM_001010897]	GO:6605(protein targeting); GO:15031(protein transport)		GO:5783(endoplasmic reticulum); GO:16021(integral to membrane); GO:16020(membrane)	NM_001010897	Hs.377972	16189514; 15489334; 15057823; 12477932
A_24_P684274	2.57	0.946032	52.8504	2.43105	165.87		chr18:012331218..012331277	18	A_24_P684274
A_23_P203613	2.569	0.902585	30.4531	2.31887	95.5549		chr11:071386482..071386540	11	A_23_P203613
A_23_P73708	2.569	0.382556	21.6701	0.982708	67.9866	NM_007131	chrX:134146298..134146239	23	ZNF75	Homo sapiens zinc finger protein 75 (D8C6) (ZNF75), mRNA [NM_007131]	GO:0006350(transcription);GO:0006355(regulation of transcription, DNA-dependent)	GO:0003677(DNA binding);GO:0008270(zinc ion binding);GO:0046872(metal ion binding)	GO:0005634(nucleus)	NM_007131	Hs.533540	14702039; 12477932; 8288223; 1505955
A_23_P100278	2.568	1.12002	90.8862	2.87602	285.033	NM_000833	chr16:9764618..9764559	16	GRIN2A	Homo sapiens glutamate receptor, ionotropic, N-methyl D-aspartate 2A (GRIN2A), mRNA [NM_000833]	GO:0006811(ion transport);GO:0007215(glutamate signaling pathway);GO:0007268(synaptic transmission);GO:0007611(learning and/or memory)	GO:0000287(magnesium ion binding);GO:0004872(receptor activity);GO:0004972(N-methyl-D-aspartate selective glutamate receptor activity);GO:0005215(transporter activity);GO:0005216(ion channel activity);GO:0005234(glutamate-gated ion channel activity);GO:0005509(calcium ion binding)	GO:0005887(integral to plasma membrane);GO:0045211(postsynaptic membrane)	NM_000833	Hs.411472	17255096; 17105731; 17081983; 17018562; 16637659; 15888440; 15830322; 15774266; 15742215; 14966475; 14732708; 14699423; 14644469; 12956718; 12933808; 12932824; 12893641; 12890763; 12775422; 12724619; 12697264; 12531901; 12477932; 12419528; 12414113; 12391275; 12191494; 12147342; 12127670; 12070168; 12068077; 12008020; 11985816; 11937501; 11854440; 11803122; 11675505; 11606043; 11483648; 11478920;…	KEGG pathway: Calcium signaling pathway 04020; KEGG pathway: Long-term potentiation 04720; KEGG pathway: Neuroactive ligand-receptor interaction 04080
A_23_P319005	2.567	0.555786	108.09	1.42679	338.899	NM_015980	chr5:173468406..173468465	5	HMP19	Homo sapiens HMP19 protein (HMP19), mRNA [NM_015980]	GO:0007212(dopamine receptor signaling pathway)	GO:0050780(dopamine receptor binding)	GO:0005795(Golgi stack);GO:0016021(integral to membrane)	NM_015980	Hs.70669	15489334; 15383276; 12477932; 10931946; 7829526
A_32_P181008	2.567	1.09536	53.8338	2.81177	168.776		chrX:112428755..112428814	23	THC2286831
A_23_P85664	2.567	1.03928	31.5076	2.66749	98.7685	NM_152376	chr1:20263466..20263525	1	UBXD3	Homo sapiens UBX domain containing 3 (UBXD3), mRNA [NM_152376]				NM_152376	Hs.432503	15489334; 14702039; 12477932
A_23_P374844	2.565	1.09811	33.2983	2.81713	104.331	NM_015973	chr11:68215109..68215168	11	GAL	Homo sapiens galanin (GAL), mRNA [NM_015973]	GO:0006939(smooth muscle contraction);GO:0007218(neuropeptide signaling pathway);GO:0030073(insulin secretion);GO:0030252(growth hormone secretion)	GO:0005184(neuropeptide hormone activity)	GO:0005576(extracellular region)	NM_015973	Hs.278959	16787232; 16341674; 16314872; 15944034; 15930442; 15927790; 15893372; 15735230; 15648541; 15283968; 15111018; 14997482; 14706552; 14700749; 12814355; 12769595; 12654333; 12647269; 12477932; 12471460; 12106297; 11712539; 11595426; 11279301; 9928160; 9808667; 9685625; 8617199; 7524088; 7508413; 2485092; 2469045; 2465504; 2460590; 2447134; 2446889; 2444569; 2427385; 2423990; 1722333; 1719117; 171146…	KEGG pathway: Neuroactive ligand-receptor interaction 04080
[truncated: 1,189 more rows]

## Sheet: TM 24h vs 0h 2 fold down genes
jL-5 vs jL-1 2 fold down
Sample ()*		jL-1		jL-5
[truncated: 2,658 more rows]

## Sheet: TM 36h vs 0h 2 fold up genes
jL-6 vs jL-1 2 fold up
[truncated: 2,107 more rows]

[truncated: 1 more sheets: TM 36h vs 0h 2 fold down genes]
